# Supplementary material for: Mutations in SARS-CoV-2 structural proteins: a global analysis
Source: Virol J. 2022 Dec 18;19:220. doi: 10.1186/s12985-022-01951-7 (PMC9759450; doi:10.1186/s12985-022-01951-7)
Supplement: Supplementary file 4 — Additional file 4: Mutation’s features of the S protein and the attributed frequencies among six continents and globally. [file 12985_2022_1951_MOESM4_ESM.xlsx]

## Sheet: Total
	A	R	N	D	C	E	Q	G	H	I	L	K	M	F	P	S	T	W	Y	V
D(614)	8.93119e-06	0	0.000221047	0	1.00476e-05	0	3.3492e-06	0.975675	0	0	0	0	0	0	0	5.0238e-05	0	0	0	2.2328e-06
L(18)	0	0.00281109	0	0	0	0	1.1164e-06	0	0	1.1164e-05	0	0	0	0.168017	3.3492e-06	1.1164e-06	2.2328e-06	0	0	4.4656e-06
A(222)	0	0	0	0	0	3.46084e-05	0	1.1164e-06	0	1.1164e-06	0	0	0	1.1164e-05	3.23756e-05	0.000177507	2.56772e-05	1.1164e-06	0	0.15796
E(484)	0.000129502	1.56296e-05	8.93119e-06	3.46084e-05	0	0	0.00386162	2.67936e-05	0	0	0	0.145408	0	2.2328e-05	0	0	0	0	0	2.2328e-06
N(501)	0	1.1164e-06	0	1.1164e-06	0	0	0	8.93119e-06	7.81479e-06	3.12592e-05	0	2.2328e-06	0	1.1164e-06	0	2.45608e-05	0.00323086	0	0.112011	2.34444e-05
V(1176)	1.1164e-06	0	1.1164e-06	1.1164e-06	0	0	0	2.2328e-06	0	7.81479e-06	2.2328e-06	0	0	0.110277	0	2.2328e-06	0	0	0	0
T(1027)	5.582e-06	0	7.81479e-06	0	0	0	0	0	0	0.108336	0	0	0	1.1164e-06	0	3.3492e-05	0	0	0	1.1164e-05
D(138)	9.71267e-05	0	0.000323756	0	0.000658675	1.1164e-06	0	4.35396e-05	0.00147365	0	0	0	0	8.59627e-05	2.2328e-06	0	0	0	0.104044	7.81479e-06
P(26)	2.2328e-06	7.81479e-06	0	0	0	0	0	0	0.000217698	0	0.000999177	0	0	0.000252306	0	0.104705	1.45132e-05	0	4.4656e-06	0
T(20)	8.93119e-06	2.2328e-06	0.100066	0	0	0	0	0	1.1164e-06	0.00498026	0	2.2328e-06	0	2.2328e-06	1.00476e-05	2.34444e-05	0	0	0	1.1164e-06
H(655)	0	2.12116e-05	3.12592e-05	1.1164e-06	0	5.582e-06	2.12116e-05	0	0	0	1.1164e-06	0	0	0	0	0	0	0	0.103631	0
R(190)	0	0	3.3492e-06	1.1164e-06	0	0	0	3.3492e-06	0	2.45608e-05	6.69839e-06	0.000108291	0.000219931	9.04283e-05	0	0.100084	3.3492e-06	1.00476e-05	0	0.00128274
K(417)	3.3492e-05	4.4656e-06	0.000946706	1.00476e-05	0	1.1164e-06	0	1.1164e-06	0	0	0	0	8.93119e-06	0	0	0	0.0973824	0	0	0
P(681)	1.00476e-05	0.0275862	0	0	0	0	0	0	0.0517194	0	0.00058611	0	0	0	0	6.81003e-05	4.4656e-06	0	1.1164e-05	0
S(477)	1.1164e-06	0.000850696	0.0632797	0	8.93119e-06	0	0	0.000159645	0	0.000452142	0	4.4656e-06	0	0	2.2328e-05	0	1.00476e-05	0	0	0
L(452)	0	0.0613595	0	0	0	0	0.000689935	0	0	0	0	0	0.00051466	1.1164e-06	1.1164e-06	0	0	0	2.2328e-06	5.582e-06
L(5)	0	0	0	0	0	0	0	1.1164e-06	0	4.4656e-06	0	0	0	0.0535514	3.3492e-06	0	0	0	0	5.582e-06
T(95)	0.000117222	0	0.000170809	0	0	2.2328e-06	0	0	1.1164e-06	0.0486248	0	8.48463e-05	0	0	1.1164e-06	6.1402e-05	0	0	0	1.1164e-06
W(152)	0	0.000718961	0	0	0.0341093	5.35872e-05	0	1.00476e-05	0	0	0.0106482	0.000664257	0	1.00476e-05	0	0.00131958	0	0	0	0
T(478)	1.1164e-05	0.000341618	8.93119e-06	0	2.2328e-05	0	0	0	1.1164e-06	0.000266819	0	0.0394748	0	0	1.1164e-06	3.3492e-06	0	0	0	0
D(253)	8.59627e-05	0	8.48463e-05	0	0	3.3492e-06	0	0.0381619	1.1164e-05	0	0	0	0	0	0	6.1402e-05	0	0	0.000168576	3.68412e-05
S(13)	0	3.3492e-06	6.69839e-05	0	5.582e-06	0	2.2328e-06	2.34444e-05	0	0.0343527	0	0	0	0	1.1164e-06	0	1.1164e-05	0	0	0
A(701)	0	0	0	0	0	6.69839e-06	0	6.69839e-06	0	1.1164e-06	0	0	0	0	0	0.000119455	5.69364e-05	0	0	0.0272948
T(732)	0.02509	0	1.1164e-06	0	0	0	0	0	0	0.000160761	0	0	5.582e-06	0	0	0.00105723	0	0	0	2.2328e-06
Q(677)	0	0.000346084	0	0	0	1.1164e-06	0	0	0.0194934	0	1.33968e-05	0.000125037	0	0	0.00430484	1.00476e-05	5.582e-06	0	6.69839e-06	0
Q(675)	0	0.00184987	0	0	0	1.1164e-06	0	0	0.0177139	0	2.90264e-05	9.93595e-05	0	0	1.33968e-05	1.1164e-06	8.93119e-06	2.2328e-06	7.81479e-06	0
D(950)	2.2328e-05	0	0.019077	0	0	5.582e-05	2.2328e-06	5.582e-06	0.000121688	0	0	0	0	0	0	0	0	0	4.4656e-05	0
S(98)	0	0	2.2328e-06	0	1.1164e-06	6.69839e-06	0	0	0	8.48463e-05	0	1.45132e-05	0	0.017053	8.93119e-05	0	1.1164e-06	0	1.00476e-05	0
T(19)	2.12116e-05	0.0143614	0	0	1.1164e-06	0	0	0	0	0.000571596	0	0.000212116	0	0	1.1164e-06	1.56296e-05	0	0	0	0
G(769)	6.81003e-05	0.000286915	0	0	1.1164e-06	7.81479e-06	0	0	0	0	0	1.00476e-05	0	0	0	0	5.582e-06	0	0	0.0139003
A(262)	0	1.1164e-06	0	1.45132e-05	0	0	0	1.00476e-05	0	0	0	0	0	0	1.00476e-05	0.013802	5.35872e-05	0	1.00476e-05	7.03331e-05
M(153)	0	8.93119e-06	0	0	0	0.00128944	0	0	0	0.00165785	7.81479e-06	6.69839e-06	0	0	0	0.000716728	0.00958094	2.791e-05	0	0.000135084
Q(957)	1.1164e-06	0.0113962	4.4656e-06	0	0	3.3492e-06	0	0	3.12592e-05	0	0.000583877	0	0	0	0	0	0	0	0	0
P(272)	0	1.1164e-06	0	0	0	0	4.4656e-06	0	5.582e-05	0	0.0100353	0	0	3.79576e-05	0	2.791e-05	3.68412e-05	0	0	0
N(439)	0	0	0	1.00476e-05	0	0	0	0	0	6.69839e-06	2.67936e-05	0.00943692	0	0	0	1.1164e-06	3.3492e-06	0	1.1164e-06	0
G(142)	2.00952e-05	0	1.1164e-06	0.00621723	1.6746e-05	0	0	0	0	0	1.45132e-05	6.69839e-06	0	0.000665374	0	0.000810506	0	0	0.00134526	0.000310359
D(936)	4.4656e-06	0	0.00480498	0	0	2.34444e-05	5.582e-06	8.03807e-05	0.00061402	0	3.3492e-06	0	0	0	0	4.4656e-06	2.2328e-06	0	0.00368077	9.93595e-05
A(688)	0	0	0	1.1164e-06	0	0	0	4.4656e-06	0	0	0	0	0	2.2328e-06	7.81479e-06	0.000428697	2.791e-05	0	0	0.0088162
N(440)	0	1.1164e-06	0	3.68412e-05	0	6.69839e-06	0	0	2.2328e-06	5.582e-06	0	0.0086052	0	2.2328e-06	0	2.45608e-05	6.69839e-06	0	2.45608e-05	0
S(939)	1.00476e-05	0	0	0	1.1164e-06	0	0	0	0	0	5.582e-06	0	0	0.00769311	0	0	2.2328e-06	0	1.33968e-05	0
T(716)	2.2328e-06	0	0	0	0	0	0	0	0	0.00667383	0	2.2328e-06	0	0	7.81479e-06	1.1164e-06	0	0	0	2.2328e-06
S(494)	2.00952e-05	4.4656e-06	0	0	0	0	3.3492e-06	2.2328e-05	0	0	6.02856e-05	0	0	8.93119e-06	0.00645055	0	5.582e-06	0	0	0
I(210)	0	0	0	0	0	0	0	0	0	0	3.57248e-05	0	0	1.1164e-05	1.33968e-05	3.3492e-06	0.00428809	0	0	0.00140778
E(780)	9.48939e-05	0	0	0.000221047	0	0	0.00532969	1.00476e-05	0	0	0	1.33968e-05	0	0	0	0	0	0	0	1.45132e-05
E(154)	0.000257888	1.1164e-06	0	1.89788e-05	0	0	9.48939e-05	3.68412e-05	0	2.12116e-05	2.2328e-06	0.00302321	6.69839e-06	0.00127381	0	1.33968e-05	0	0.000662025	0	1.78624e-05
D(80)	0.000622951	3.3492e-06	0.000144015	0	0	5.582e-06	0	8.26135e-05	7.47987e-05	0	0	0	0	7.36823e-05	8.59627e-05	0	0	1.1164e-06	0.00420324	6.69839e-06
R(158)	6.69839e-06	0	0	0	0	0	0	0.000984664	0	6.69839e-06	2.2328e-06	1.78624e-05	0	6.69839e-06	0	0.0041597	1.1164e-06	0	9.37775e-05	0
Q(1071)	1.1164e-06	3.12592e-05	4.4656e-06	0	0	4.4656e-06	0	0	0.00322974	0	0.00177619	2.2328e-06	0	0	0	2.2328e-06	0	0	1.1164e-06	0
D(215)	0.000110524	4.4656e-06	5.47036e-05	0	0	4.35396e-05	1.1164e-05	0.00052694	0.00170251	0	1.1164e-06	0	0	0	3.3492e-05	0	3.3492e-06	0	0.00236677	8.14971e-05
N(679)	0	1.1164e-05	0	3.3492e-06	0	0	0	0	3.57248e-05	8.93119e-06	0	0.00468106	0	0	0	6.58675e-05	6.02856e-05	0	3.01428e-05	0
A(1078)	0	0	0	0	0	0	0	0	0	4.4656e-06	0	0	0	0	0	0.00406034	0.000420882	0	0	0.000397438
H(49)	0	1.1164e-06	0	0	0	0	1.1164e-06	0	0	1.1164e-06	4.4656e-06	0	0	0	0	3.3492e-06	0	0	0.00470116	1.1164e-06
L(54)	0	0	0	0	0	0	1.1164e-06	0	0	0	0	0	0	0.00456607	0	1.1164e-06	0	0	0	0
E(583)	7.81479e-05	0	0	0.00415859	0	0	0.00025119	1.1164e-06	0	1.1164e-06	2.45608e-05	7.81479e-06	0	0	0	0	0	0	0	1.1164e-06
F(157)	0	0	0	0	5.91692e-05	7.81479e-06	0	0	0	0	0.00171702	0	0	0	0	0.00127381	0	0	0.00128944	0.000106058
G(75)	0.000117222	0.00246724	1.45132e-05	7.25659e-05	2.00952e-05	0	0	0	0	0	0	8.59627e-05	0	0	0	0.00019537	4.4656e-06	0	0	0.0014502
A(845)	0	0	0	7.92643e-05	0	0	0	3.3492e-06	0	5.582e-06	0	0	0	0	0	0.00385716	2.45608e-05	0	0	0.000318174
S(12)	1.00476e-05	0	0	0	3.23756e-05	0	0	0	0	0	1.1164e-06	0	0	0.00403132	1.00476e-05	0	0	0	1.6746e-05	0
G(1219)	2.2328e-05	4.4656e-06	0	4.4656e-06	0.00229532	0	0	0	0	2.2328e-06	2.2328e-06	0	0	3.3492e-06	0	6.47511e-05	0	0	0	0.00170139
D(1163)	2.45608e-05	0	6.1402e-05	0	0	2.2328e-05	0	6.47511e-05	6.69839e-06	0	4.4656e-06	0	0	0	2.2328e-06	0	0	0	0.0038058	3.9074e-05
A(520)	0	0	0	0	0	6.69839e-06	0	1.1164e-06	2.2328e-06	0	4.4656e-06	0	0	0	2.2328e-06	0.00385046	1.33968e-05	0	0	2.45608e-05
Q(173)	0	3.68412e-05	0	6.69839e-06	0	1.1164e-06	0	0	7.81479e-05	0	0.00128832	0.00222275	0	9.71267e-05	1.6746e-05	6.69839e-06	0	0	0	0
P(812)	0	2.90264e-05	0	0	0	0	2.00952e-05	0	0	0	0.0020084	5.582e-06	0	0	0	0.00161766	6.81003e-05	0	0	0
G(1167)	0.00110747	8.93119e-06	0	3.01428e-05	1.1164e-06	0	0	0	0	0	2.2328e-06	0	0	2.791e-05	0	2.56772e-05	0	0	0	0.00239579
V(1228)	0.000169693	0	0	0	0	0	0	1.1164e-06	0	9.15447e-05	0.00324984	0	0	0	0	0	4.4656e-06	0	0	0
K(1073)	0	3.46084e-05	0.00199612	0	0	4.80052e-05	1.1164e-06	0	0	0	0	0	1.56296e-05	0	0	0	0.00137205	0	0	0
S(1252)	6.69839e-06	0	0	0	6.58675e-05	0	0	0	0	0	0	4.4656e-06	0	0.00321858	9.37775e-05	0	1.1164e-06	0	3.9074e-05	0
S(735)	0.00315829	0	0	0	8.93119e-06	0	0	0	0	0	0.000146248	0	0	0	0	0	5.582e-06	0	0	0
W(258)	3.01428e-05	0.000102709	0	0	5.35872e-05	1.1164e-06	0	1.89788e-05	0	0	0.00304777	0	0	4.4656e-06	0	1.45132e-05	1.1164e-06	0	1.1164e-06	0
H(146)	0	2.90264e-05	0.00137987	1.1164e-06	0	0	0.000214349	0	0	0	1.78624e-05	3.3492e-06	0	0	6.69839e-06	6.69839e-06	1.1164e-05	0	0.00156742	0
Y(144)	0	0	6.69839e-06	0.000218814	1.89788e-05	0	0	0.000449909	8.93119e-05	2.2328e-06	2.2328e-06	0.00128944	0	0.000174158	0	0.000445443	0.000148481	0	0	0.000329338
Q(613)	0	1.45132e-05	8.93119e-06	0	0	1.22804e-05	0	0	0.00305112	0	3.3492e-06	4.4656e-06	0	0	0	0	0	0	3.3492e-06	2.12116e-05
L(176)	0	1.1164e-06	0	8.81955e-05	0	0	0	6.69839e-06	3.3492e-06	2.2328e-05	0	0	0	0.00290487	1.22804e-05	0	0	0	0	0
P(1162)	3.23756e-05	0.000601739	0	5.582e-06	0	0	1.1164e-05	0	0	0	0.000718961	0	0	0	0	0.00161655	4.4656e-06	0	0	0
A(570)	0	0	0	0.00211446	0	0	0	1.1164e-06	0	3.3492e-06	0	0	0	0	0	0.000271285	3.79576e-05	0	0	0.000426464
D(178)	2.2328e-06	1.1164e-06	0.000658675	0	0	0.000114989	6.69839e-06	0.00184987	9.37775e-05	0	0	0	6.69839e-06	0	0	0	0	0	6.69839e-05	0
A(522)	0	0	0	0	8.93119e-06	3.3492e-06	1.1164e-06	2.2328e-06	0	0	1.1164e-06	0	0	0	0.000200952	0.00185657	3.3492e-06	0	0	0.000650861
R(21)	0	0	2.2328e-06	0	0	0	0	4.80052e-05	0	0.00196598	0	0.000226629	0	1.1164e-06	0	8.93119e-06	0.000470004	0	0	1.1164e-06
A(1020)	0	1.1164e-06	4.4656e-06	3.3492e-06	0	0	0	1.1164e-05	0	0	0	0	0	1.1164e-06	0	0.00205083	7.81479e-06	0	0	0.000602856
Y(145)	0	0	0.00175945	4.4656e-06	0	0	0	0	0.000144015	0	2.2328e-06	6.02856e-05	0	1.1164e-06	0	3.79576e-05	1.1164e-06	0	0	0.000664257
D(1118)	1.1164e-05	2.2328e-06	0	0	0	1.1164e-06	0	1.1164e-05	0.00215353	0	0	0	0	4.4656e-06	0	0	1.1164e-06	0	0.000451025	1.89788e-05
V(143)	2.12116e-05	0	7.81479e-06	2.2328e-06	0	0	0	1.56296e-05	0.00128721	1.1164e-05	0.000669839	0	0	0.000481168	1.1164e-06	0	5.582e-06	0	5.582e-05	0
N(164)	6.69839e-06	0	0	2.2328e-06	9.15447e-05	6.69839e-06	0	0	8.93119e-06	1.33968e-05	0	0.000228862	0	0	0	3.68412e-05	0.00215688	0	3.3492e-06	0
A(27)	0	0	0	0	0	3.3492e-06	1.1164e-06	0	0	0	3.3492e-06	2.2328e-06	0	0	7.81479e-06	0.00129949	0.000140666	0	2.2328e-06	0.00107733
E(180)	1.00476e-05	0	6.69839e-06	2.34444e-05	0	0	0.00132628	7.03331e-05	0	0	6.69839e-06	0.000312592	0	0	0	0	0	5.582e-06	0	0.000754686
N(148)	0	0	0	8.93119e-06	0	0	0	1.1164e-06	0.000669839	1.1164e-06	0	8.37299e-05	6.69839e-06	0	0	0.00132182	0.000365063	0	8.93119e-06	0
S(151)	0	3.3492e-06	0.000698866	0	2.2328e-06	0.00129614	0	3.3492e-06	0	0.000303661	1.1164e-06	2.791e-05	5.35872e-05	0	0	0	3.3492e-05	0	0	1.1164e-06
M(177)	0	3.3492e-06	0	0	0	0.00128944	0	0	0	0.000862977	9.60103e-05	3.01428e-05	0	0	0	0	8.14971e-05	0	0	6.1402e-05
T(859)	3.3492e-06	0	0.000331571	0	0	0	0	0	0	0.00200505	5.582e-06	0	0	0	4.4656e-06	4.4656e-06	0	0	0	0
L(141)	0	0	0	0	1.1164e-06	0	0	5.582e-06	6.69839e-06	0	0	0	2.2328e-06	0.000250073	0.000664257	3.3492e-06	0	2.2328e-06	0.00126488	0.000142899
S(640)	1.1164e-05	0	0	0	1.1164e-06	0	0	3.3492e-06	0	0	0	0	0	0.00227411	1.6746e-05	0	1.1164e-06	0	1.00476e-05	2.12116e-05
G(181)	0.00020765	0.000338269	0	0	0	4.01904e-05	8.93119e-05	0	0	0	5.582e-06	1.1164e-06	0	6.69839e-06	0	2.2328e-06	0	0	0	0.00163441
R(357)	0	0	1.00476e-05	0	0	0	0	0	0	7.81479e-06	0	0.00225401	0	0	0	2.56772e-05	0	0	0	0
S(155)	0	0.00132851	9.04283e-05	0	0	6.69839e-06	0	2.791e-05	0	7.03331e-05	0	0	0.000663141	5.35872e-05	0	0	4.24232e-05	0	6.69839e-06	0
V(213)	0.00132293	0	0	3.68412e-05	1.1164e-06	1.78624e-05	1.1164e-06	4.91216e-05	0	0	0.000691051	0	9.48939e-05	1.00476e-05	5.80528e-05	1.1164e-06	1.1164e-06	0	0	0
T(572)	2.56772e-05	0	2.56772e-05	2.56772e-05	0	0	0	0	0	0.0021714	0	0	0	0	0	2.2328e-05	0	0	0	0
M(1229)	0	0	0	0	0	0	0	0	0	0.00161655	0.000103825	1.1164e-06	0	0	0	0	0.000511311	0	0	1.33968e-05
S(255)	5.582e-06	0	0	0	3.3492e-06	0	0	3.01428e-05	0	0	6.69839e-06	0	0	0.00191909	4.57724e-05	0	0	1.56296e-05	0.000215465	1.1164e-06
D(796)	3.3492e-06	0	9.04283e-05	0	0	5.582e-06	0	9.15447e-05	0.000369528	0	1.1164e-06	5.582e-06	0	4.4656e-06	0	0	0	0	0.00165115	1.1164e-06
S(982)	0.00216693	0	0	4.4656e-06	0	0	0	0	0	0	4.68888e-05	0	0	0	0	0	0	0	0	0

## Sheet: Africa
	A	R	N	D	C	E	Q	G	H	I	L	K	M	F	P	S	T	W	Y	V
D(614)	0	0	0.00118124	0	0	0	0	0.888458	0	0	0	0	0	0	0	0	0	0	0	0
P(681)	0	0.0674992	0	0	0	0	0	0	0.0396558	0	0.000506244	0	0	0	0	0.000337496	0	0	0	0
Q(677)	0	0.000674992	0	0	0	0	0	0	0.0661492	0	0	0.0163685	0	0	0.000168748	0	0.000337496	0	0	0
L(452)	0	0.0728991	0	0	0	0	0	0	0	0	0	0	0.00185623	0	0	0	0	0	0.000337496	0
S(477)	0.000168748	0.000168748	0.0712116	0	0	0	0	0.000337496	0	0.000168748	0	0	0	0	0	0	0	0	0	0
F(157)	0	0	0	0	0	0.000337496	0	0	0	0	0.0529868	0	0	0	0	0.000337496	0	0	0	0
Q(613)	0	0	0	0	0	0	0	0	0.0533243	0	0	0	0	0	0	0	0	0	0	0
V(367)	0	0	0	0	0	0	0	0	0	0	0	0	0	0.0523118	0	0.000168748	0	0	0	0
A(222)	0	0	0	0	0	0	0	0	0	0	0	0	0	0	0	0.000843739	0.000337496	0	0	0.0350996
N(501)	0	0	0	0	0	0	0	0	0	0	0	0	0	0	0	0	0.00944988	0	0.0232872	0
L(5)	0	0	0	0	0	0	0	0	0	0	0	0	0	0.0293621	0	0	0	0	0	0
T(478)	0	0.000168748	0	0	0	0	0	0	0.000168748	0.000168748	0	0.0275059	0	0	0	0.000337496	0	0	0	0
L(18)	0	0	0	0	0	0	0	0	0	0	0	0	0	0.0268309	0	0	0	0	0	0
S(689)	0.000337496	0.00742491	0	0	0	0	0	0.000168748	0	0.0170435	0	0	0	0	0	0	0	0	0	0
T(19)	0	0.0209247	0	0	0	0	0	0	0	0.000168748	0	0	0	0	0	0	0	0	0	0
D(950)	0	0	0.0205872	0	0	0	0.000337496	0	0.000168748	0	0	0	0	0	0	0	0	0	0	0
E(484)	0	0	0	0.000168748	0	0	0.00168748	0	0	0	0	0.0175498	0	0	0	0	0	0	0	0.000337496
T(95)	0	0	0.000168748	0	0	0	0	0	0	0.0185623	0	0	0	0	0	0	0	0	0	0
S(12)	0	0	0	0	0	0	0	0	0	0	0	0	0	0.0182248	0	0	0	0	0	0
H(655)	0	0	0	0	0	0.000337496	0	0	0	0	0	0	0	0	0	0	0	0	0.0158623	0
D(80)	0.000674992	0	0	0	0	0	0	0.000168748	0.000168748	0	0	0	0	0	0	0	0	0	0.0145123	0
Q(675)	0	0.000337496	0	0	0	0	0	0	0.0145123	0	0	0	0	0	0	0	0	0	0.000337496	0
N(440)	0	0	0	0	0	0	0	0	0	0	0	0.0151873	0	0	0	0	0	0	0	0
R(102)	0	0	0	0	0	0	0	0.000168748	0	0.0124873	0	0.000168748	0	0	0	0.00202497	0	0	0	0
V(3)	0	0	0	0	0	0	0	0.0136686	0	0.000168748	0	0	0	0	0	0	0	0	0	0
D(796)	0	0	0	0	0	0	0	0	0.000674992	0	0	0.000337496	0	0	0	0	0	0	0.0123186	0
V(382)	0	0	0	0	0	0	0	0.000168748	0	0	0.0124873	0	0.000168748	0	0	0	0	0	0	0
W(152)	0	0.00843739	0	0	0	0	0	0	0	0	0.00320621	0.000168748	0	0	0	0.000337496	0	0	0	0
G(769)	0.000337496	0.000337496	0	0	0	0	0	0	0	0	0	0	0	0	0	0	0.000337496	0	0	0.0107999
G(1219)	0	0	0	0	0.000506244	0	0	0	0	0	0.000337496	0	0	0	0	0	0	0	0	0.0104624
V(1228)	0	0	0	0	0	0	0	0	0	0.000337496	0.0101249	0	0	0	0	0	0	0	0	0
R(346)	0	0	0	0	0	0	0	0.000168748	0	0	0	0.000506244	0	0	0	0.00911239	0.000168748	0	0	0
Y(1155)	0	0	0	0	0	0	0	0	0	0	0	0.000168748	0	0.00928113	0	0	0	0	0	0
A(653)	0	0	0	0	0	0	0	0.000337496	0	0	0	0	0	0	0	0	0	0	0	0.00894364
A(899)	0	0	0	0	0	0	0	0	0	0	0	0	0	0.000337496	0	0.00877489	0	0	0	0
D(138)	0	0	0	0	0.000168748	0	0	0	0.00151873	0	0	0	0	0	0	0	0	0	0.00691866	0
V(1264)	0	0	0	0	0	0	0	0	0	0	0.0080999	0	0.000506244	0	0	0	0	0	0	0
D(215)	0	0.000337496	0	0	0	0	0	0.00134998	0.00556868	0	0	0	0	0	0	0	0.000506244	0	0.000674992	0
T(716)	0	0	0	0	0	0	0	0	0	0.0080999	0	0	0	0	0.000337496	0	0	0	0	0
S(254)	0	0	0	0.000337496	0	0	0	0	0	0	0	0	0	0.000674992	0	0	0	0	0.00742491	0
A(1078)	0	0	0	0	0	0	0	0	0	0	0	0	0	0	0	0.00320621	0.00337496	0	0	0.000674992
R(408)	0	0	0	0	0	0	0	0	0	0.000674992	0	0.00641242	0	0	0	0	0	0	0	0.000168748
D(936)	0	0	0.00202497	0	0	0	0.000337496	0	0.000168748	0	0	0	0	0	0	0	0	0	0.00438745	0
A(520)	0	0	0	0	0	0.000337496	0	0.000168748	0.000337496	0	0	0	0	0	0	0.00573743	0	0	0	0
A(879)	0	0	0	0	0	0	0	0	0	0	0.000337496	0	0	0	0	0.00556868	0	0	0	0.000337496
T(1027)	0.000168748	0	0	0	0	0	0	0	0	0.00590618	0	0	0	0	0	0	0	0	0	0
V(622)	0	0	0	0	0	0	0	0	0	0.000168748	0	0	0	0.00573743	0	0	0	0	0	0
S(939)	0	0	0	0	0	0	0	0	0	0	0.000337496	0	0	0.00556868	0	0	0	0	0	0
P(26)	0	0	0	0	0	0	0	0	0	0	0.000168748	0	0	0	0	0.00573743	0	0	0	0
G(142)	0.000168748	0	0	0.00438745	0	0	0	0	0	0	0	0	0	0.000168748	0	0.000674992	0	0	0	0.000337496
M(1237)	0	0	0	0	0.000337496	0	0	0	0	0.00506244	0	0.000168748	0	0	0	0	0	0	0	0
S(494)	0	0	0	0	0	0	0.000337496	0	0	0	0.000168748	0	0	0	0.00489369	0	0	0	0	0
V(227)	0.000337496	0	0	0	0	0	0	0	0	0	0.00506244	0	0	0	0	0	0	0	0	0
T(22)	0	0	0.000168748	0	0	0	0	0	0	0.00506244	0	0	0	0	0	0	0	0	0	0
E(554)	0	0	0	0.00455619	0	0	0.000506244	0.000168748	0	0	0	0	0	0	0	0	0	0	0	0
M(153)	0	0	0	0	0	0	0	0	0	0.000168748	0	0	0	0	0	0.000168748	0.00455619	0.000337496	0	0
A(845)	0	0	0	0	0	0	0	0	0	0.000337496	0	0	0	0	0	0.00438745	0	0	0	0.000337496
D(1118)	0	0	0	0	0	0	0	0	0.00438745	0	0	0	0	0	0	0	0.000168748	0	0.000337496	0
V(1176)	0	0	0	0	0	0	0	0	0	0	0	0	0	0.00455619	0	0.000337496	0	0	0	0
M(1229)	0	0	0	0	0	0	0	0	0	0.0042187	0	0	0	0	0	0	0.000168748	0	0	0.000337496
A(570)	0	0	0	0.00438745	0	0	0	0	0	0	0	0	0	0	0	0.000168748	0	0	0	0
T(323)	0	0	0	0	0	0	0	0	0	0.00404995	0	0	0	0	0.000337496	0	0	0	0	0
A(348)	0	0	0	0	0	0	0	0	0	0	0	0	0	0.000168748	0	0.000337496	0.0038812	0	0	0
R(190)	0	0	0	0	0	0	0	0	0	0	0.000337496	0	0	0	0	0.00404995	0	0	0	0
E(96)	0	0	0	0.000168748	0	0	0	0.00404995	0	0	0	0	0	0	0	0	0	0	0	0
A(1020)	0	0.000168748	0	0	0	0	0	0	0	0	0	0	0	0	0	0.00371245	0	0	0	0.000168748
C(1235)	0	0	0	0	0	0	0	0	0	0	0.000337496	0	0	0.00371245	0	0	0	0	0	0
G(261)	0.000337496	0.000168748	0	0.000168748	0.000168748	0	0	0	0	0	0	0	0	0	0	0.000168748	0	0	0	0.00303746
T(20)	0	0	0.00354371	0	0	0	0	0	0	0.000506244	0	0	0	0	0	0	0	0	0	0
I(882)	0	0	0	0	0	0	0	0	0	0	0	0	0	0	0	0	0.000337496	0	0	0.00371245
K(417)	0	0	0.000506244	0	0	0	0	0.000168748	0	0	0	0	0	0	0	0	0.00320621	0	0	0
T(385)	0	0	0	0	0	0	0	0	0	0.00371245	0	0	0	0	0.000168748	0	0	0	0	0
I(1018)	0	0	0	0	0	0.000168748	0	0	0	0	0	0	0	0	0	0	0	0	0	0.00354371
S(98)	0	0	0	0	0	0	0	0	0	0	0	0	0	0.00371245	0	0	0	0	0	0
K(182)	0	0.00337496	0	0	0	0	0	0.000337496	0	0	0	0	0	0	0	0	0	0	0	0
T(73)	0	0	0	0	0	0	0	0	0	0.00354371	0	0	0	0	0	0	0	0	0	0
V(6)	0	0	0	0	0	0	0	0	0	0	0	0	0	0.00337496	0	0	0	0	0	0
F(186)	0	0	0.000337496	0	0	0	0	0	0	0	0	0	0	0	0	0.00303746	0	0	0	0
A(522)	0	0	0	0	0	0	0	0	0	0	0	0	0	0	0.000337496	0.000843739	0.000168748	0	0	0.00185623
A(688)	0	0	0	0	0	0	0	0	0	0	0	0	0	0	0	0.00134998	0	0	0	0.00185623
T(859)	0	0	0.000168748	0	0	0	0	0	0	0.00236247	0.000337496	0	0	0	0	0.000168748	0	0	0	0
S(1252)	0	0	0	0	0	0	0	0	0	0	0	0	0	0.00286871	0.000168748	0	0	0	0	0
I(805)	0	0	0	0	0	0	0.000337496	0	0	0	0.000506244	0	0	0	0	0	0	0	0	0.00202497
A(262)	0	0	0	0	0	0	0	0.000337496	0	0	0	0	0	0	0	0.00236247	0.000168748	0	0	0
Q(836)	0	0.00219372	0	0	0	0	0	0	0.000337496	0	0	0.000337496	0	0	0	0	0	0	0	0
P(812)	0	0.000337496	0	0	0	0	0	0	0	0	0.00202497	0.000337496	0	0	0	0.000168748	0	0	0	0
V(1104)	0	0	0	0	0	0	0	0	0	0	0.00269997	0	0	0.000168748	0	0	0	0	0	0
H(49)	0	0	0	0	0	0	0	0	0	0	0	0	0	0	0	0	0	0	0.00269997	0
I(210)	0	0	0	0	0	0	0	0	0	0	0	0	0	0	0.000337496	0	0.00236247	0	0	0
A(27)	0	0	0	0	0	0	0	0	0	0	0	0	0	0	0	0.00253122	0	0	0	0.000168748
A(684)	0	0.000337496	0	0	0	0	0	0	0	0	0	0	0	0	0	0	0.000506244	0	0	0.00185623
A(701)	0	0	0	0	0	0	0	0.000337496	0	0	0	0	0	0	0	0	0	0	0	0.00219372
K(1191)	0.000337496	0	0.00202497	0	0	0	0.000168748	0	0	0	0	0	0	0	0	0	0	0	0	0
H(1101)	0	0	0	0	0	0	0	0	0	0	0	0	0	0	0	0	0.000168748	0	0.00236247	0
Q(1201)	0	0	0	0	0	0	0	0	0	0	0.000337496	0.00219372	0	0	0	0	0	0	0	0
T(572)	0	0	0	0	0	0	0	0	0	0.00236247	0	0	0	0	0	0	0	0	0	0
Q(1071)	0.000168748	0	0	0	0	0	0	0	0.000843739	0	0.00134998	0	0	0	0	0	0	0	0	0
S(982)	0.00219372	0	0	0	0	0	0	0	0	0	0.000168748	0	0	0	0	0	0	0	0	0
N(679)	0	0	0	0	0	0	0	0	0	0.000168748	0	0.00185623	0	0	0	0	0.000337496	0	0	0
R(21)	0	0	0	0	0	0	0	0	0	0.00118124	0	0.000506244	0	0	0	0	0.000674992	0	0	0

## Sheet: Asia
	A	R	N	D	C	E	Q	G	H	I	L	K	M	F	P	S	T	W	Y	V
D(614)	0	0	3.48052e-05	0	1.16017e-05	0	0	0.957967	0	0	0	0	0	0	0	0	0	0	0	0
E(484)	0.000348052	6.96104e-05	0	9.28139e-05	0	0	0.0211268	3.48052e-05	0	0	0	0.111249	0	1.16017e-05	0	0	0	0	0	0
P(681)	0	0.112746	0	0	0	0	0	0	0.0150591	0	0.00244797	0	0	0	0	2.32035e-05	0	0	0	0
W(152)	0	0.00087013	0	0	0.000475671	0	0	3.48052e-05	0	0	0.0897394	0.000220433	0	0	0	0.000243636	0	0	0	0
G(769)	0.000278442	3.48052e-05	0	0	0	0	0	0	0	0	0	0	0	0	0	0	0	0	0	0.0903195
L(452)	0	0.0873959	0	0	0	0	0.000116017	0	0	0	0	0	0.000661299	0	1.16017e-05	0	0	0	0	2.32035e-05
T(19)	0.000116017	0.0709214	0	0	0	0	0	0	0	0.000475671	0	0	0	0	0	0	0	0	0	0
D(950)	0	0	0.0683922	0	0	0	0	2.32035e-05	0.000139221	0	0	0	0	0	0	0	0	0	2.32035e-05	0
T(478)	0	0	0	0	1.16017e-05	0	0	0	0	0.00113697	0	0.0628582	0	0	1.16017e-05	0	0	0	0	0
M(153)	0	2.32035e-05	0	0	0	2.32035e-05	0	0	0	0.00120658	2.32035e-05	3.48052e-05	0	0	0	0.000208831	0.0600274	0.000220433	0	4.64069e-05
N(501)	0	1.16017e-05	0	0	0	0	0	0	0	3.48052e-05	0	2.32035e-05	0	0	0	4.64069e-05	0.000904935	0	0.0521962	2.32035e-05
Q(675)	0	0.0013342	0	0	0	0	0	0	0.0445971	0	1.16017e-05	0	0	0	0	1.16017e-05	0	0	0	0
T(95)	3.48052e-05	0	0.000127619	0	0	0	0	0	0	0.0386454	0	0	0	0	1.16017e-05	5.80087e-05	0	0	0	0
G(142)	4.64069e-05	0	0	0.0315799	2.32035e-05	0	0	0	0	0	0	0	0	0.000208831	0	0.00019723	0	0	3.48052e-05	9.28139e-05
N(439)	0	0	0	0	0	0	0	0	0	6.96104e-05	1.16017e-05	0.0268928	0	0	0	0	2.32035e-05	0	1.16017e-05	0
Q(677)	0	0.000580087	0	0	0	0	0	0	0.0214168	0	0	0	0	0	2.32035e-05	0	0	0	1.16017e-05	0
Q(1071)	0	0	0	0	0	3.48052e-05	0	0	0.0178319	0	0.000185628	0	0	0	0	0	0	0	0	0
E(154)	0	0	0	1.16017e-05	0	0	2.32035e-05	6.96104e-05	0	0.000220433	0	0.0156623	0	2.32035e-05	0	0	0	0.000208831	0	0
D(138)	0	0	1.16017e-05	0	0.000150823	0	0	4.64069e-05	0.000661299	0	0	0	0	0	0	0	0	0	0.0143397	0
N(440)	0	1.16017e-05	0	2.32035e-05	0	6.96104e-05	0	0	2.32035e-05	5.80087e-05	0	0.0134232	0	2.32035e-05	0	2.32035e-05	1.16017e-05	0	0.000116017	0
L(18)	0	0	0	0	0	0	0	0	0	1.16017e-05	0	0	0	0.0136204	2.32035e-05	0	0	0	0	0
A(701)	0	0	0	0	0	0	0	0	0	0	0	0	0	0	0	0.000127619	0.000208831	0	0	0.012263
L(5)	0	0	0	0	0	0	0	0	0	1.16017e-05	0	0	0	0.0125763	1.16017e-05	0	0	0	0	0
L(54)	0	0	0	0	0	0	0	0	0	0	0	0	0	0.0114509	0	0	0	0	0	0
S(12)	0	0	0	0	5.80087e-05	0	0	0	0	0	0	0	0	0.0102327	2.32035e-05	0	0	0	1.16017e-05	0
A(222)	0	0	0	0	0	5.80087e-05	0	0	0	0	0	0	0	0	0.000104416	0.000846927	1.16017e-05	0	0	0.00884052
K(417)	0	1.16017e-05	0.00545282	0	0	1.16017e-05	0	0	0	0	0	0	0	0	0	0	0.00429264	0	0	0
I(720)	0	0	0	0	0	0	0	0	0	0	0	1.16017e-05	0	0	0	0	1.16017e-05	0	0	0.00922338
H(1101)	0	4.64069e-05	0	0.00681022	0	0	4.64069e-05	0	0	0	0	0	0	0	0	0	0	0	0.00170546	0
V(1176)	1.16017e-05	0	1.16017e-05	1.16017e-05	0	0	0	0	0	0	0	0	0	0.00807481	0	0	0	0	0	0
D(80)	0.00355013	0	0.000127619	0	0	0	0	5.80087e-05	2.32035e-05	0	0	0	0	0	0	0	0	0	0.00327169	2.32035e-05
G(184)	3.48052e-05	0	0	5.80087e-05	1.16017e-05	0	0	0	0	0	0	2.32035e-05	0	4.64069e-05	0	0.00647377	0	0	0	0.000185628
G(1251)	0	2.32035e-05	0	0	2.32035e-05	4.64069e-05	0	0	0	0	0	0	0	0	0	0	0	0	0	0.00626494
H(655)	0	3.48052e-05	1.16017e-05	0	0	0	1.16017e-05	0	0	0	0	0	0	0	0	0	0	0	0.00595169	0
T(1027)	0	0	1.16017e-05	0	0	0	0	0	0	0.00595169	0	0	0	0	0	0	0	0	0	0
N(679)	0	0	0	0	0	0	0	0	0.000359654	0	0	0.00549922	0	0	0	4.64069e-05	1.16017e-05	0	3.48052e-05	0
S(477)	0	9.28139e-05	0.00518598	0	0	0	0	6.96104e-05	0	0.000301645	0	1.16017e-05	0	0	1.16017e-05	0	0	0	0	0
Q(957)	0	5.80087e-05	0	0	0	0	0	0	0	0	0.00518598	0	0	0	0	0	0	0	0	0
P(26)	0	0	0	0	0	0	0	0	0.000255238	0	0.000498875	0	0	0	0	0.00446667	0	0	0	0
G(1219)	0	4.64069e-05	0	0	0.000846927	0	0	0	0	2.32035e-05	0	0	0	1.16017e-05	0	0	0	0	0	0.00421143
D(936)	0	0	0.00196069	0	0	1.16017e-05	0	4.64069e-05	0.00187948	0	2.32035e-05	0	0	0	0	0	0	0	0.00114857	0
T(20)	5.80087e-05	0	0.00355013	0	0	0	0	0	0	0.001369	0	0	0	0	0	0	0	0	0	0
H(49)	0	0	0	0	0	0	0	0	0	0	1.16017e-05	0	0	0	0	0	0	0	0.00476831	0
S(939)	3.48052e-05	0	0	0	1.16017e-05	0	0	0	0	0	0	0	0	0.00432745	0	0	2.32035e-05	0	1.16017e-05	0
A(27)	0	0	0	0	0	1.16017e-05	0	0	0	0	0	2.32035e-05	0	0	0	0.0040026	1.16017e-05	0	0	0.00026684
G(932)	1.16017e-05	0	0	0	0	0	0	0	0	2.32035e-05	0	0	0	0	0	0.00421143	0	0	0	5.80087e-05
I(850)	0	0	0	0	1.16017e-05	0	0	0	0	0	0.00424624	0	0	1.16017e-05	0	0	0	0	0	2.32035e-05
T(716)	0	0	0	0	0	0	0	0	0	0.00423463	0	1.16017e-05	0	0	1.16017e-05	0	0	0	0	0
V(213)	0.000429264	0	0	4.64069e-05	0	4.64069e-05	0	5.80087e-05	0	0	0.00356173	0	6.96104e-05	1.16017e-05	0	0	0	0	0	0
S(256)	3.48052e-05	0	0	2.32035e-05	1.16017e-05	0	0	2.32035e-05	0	0	0.00389818	0	0	1.16017e-05	3.48052e-05	0	6.96104e-05	2.32035e-05	0	0
D(1118)	0	0	0	0	0	1.16017e-05	0	0	0.00326009	0	0	0	0	0	0	0	0	0	0.000556883	0.00019723
R(190)	0	0	0	0	0	0	0	0	0	0	0	0.000116017	1.16017e-05	5.80087e-05	0	0.00366615	0	0	0	2.32035e-05
K(795)	0	0	0.00378217	0	0	0	1.16017e-05	0	0	0	0	0	0	0	0	0	0	0	0	0
F(157)	0	0	0	0	0.000522078	0	0	0	0	0	0.00158944	0	0	0	0	0.001369	0	0	2.32035e-05	0.000185628
L(1063)	0	0	0	0	0	0	0	0	0	0	0	0	0	0.00337611	0	1.16017e-05	0	0	0	0
A(1078)	0	0	0	0	0	0	0	0	0	0	0	0	0	0	0	0.00223913	0.000939741	0	0	0.00019723
A(570)	0	0	0	0.00288883	0	0	0	1.16017e-05	0	0	0	0	0	0	0	0.000243636	2.32035e-05	0	0	8.12121e-05
S(255)	0	0	0	0	3.48052e-05	0	0	2.32035e-05	0	0	2.32035e-05	0	0	0.000777316	4.64069e-05	0	0	4.64069e-05	0.00212312	1.16017e-05
R(158)	0	0	0	0	0	0	0	0.00285403	0	0	2.32035e-05	1.16017e-05	0	0	0	8.12121e-05	0	0	9.28139e-05	0
K(77)	0	0.000116017	0.000208831	0	0	0	0	0	0	0	0	0	0.000301645	0	0	0	0.00235515	0	0	0
S(982)	0.00294684	0	0	0	0	0	0	0	0	0	1.16017e-05	0	0	0	0	0	0	0	0	0
A(67)	0	0	0	1.16017e-05	0	0	0	0	0	0	0	0	0	0	0	0.0013574	0	0	0	0.00142701
P(1162)	0.000174026	0.000232035	0	1.16017e-05	0	0	2.32035e-05	0	0	0	0.000614892	0	0	0	0	0.00172866	0	0	0	0
A(522)	0	0	0	0	0	0	1.16017e-05	0	0	0	0	0	0	0	0.000127619	0.0013574	0	0	0	0.000962944
V(1264)	1.16017e-05	0	0	0	0	0	0	0	0	0	0.00241316	0	0	1.16017e-05	0	0	0	0	0	0
P(793)	0	0	0	0	0	0	1.16017e-05	0	0	0	9.28139e-05	0	0	0	0	0.00221593	0	0	0	0
N(148)	0	0	0	0	0	0	0	0	0.000232035	1.16017e-05	0	0.000220433	0	0	0	0.000116017	0.00167065	0	5.80087e-05	0
V(1104)	0	0	0	0	0	0	0	0	0	4.64069e-05	0.00223913	0	0	0	0	0	0	0	0	0
A(688)	0	0	0	1.16017e-05	0	0	0	0	0	0	0	0	0	0	3.48052e-05	0.00100935	2.32035e-05	0	0	0.00119498
S(98)	0	0	0	0	0	0	0	0	0	0	0	0	0	0.00218113	1.16017e-05	0	0	0	5.80087e-05	0
D(215)	1.16017e-05	0	4.64069e-05	0	0	0	0	0.000510476	0.000661299	0	0	0	0	0	4.64069e-05	0	0	0	0.000939741	0
A(520)	0	0	0	0	0	1.16017e-05	0	0	0	0	0	0	0	0	0	0.00207671	1.16017e-05	0	0	0
Q(218)	0	3.48052e-05	0	0	0	0.000127619	0	0	0.00184468	0	0	2.32035e-05	0	4.64069e-05	0	0	0	0	0	0
A(845)	0	0	0	2.32035e-05	0	0	0	0	0	0	0	0	0	0	0	0.00172866	0	0	0	0.000324849
Q(23)	0	0.0020071	0	0	0	0	0	0	2.32035e-05	0	2.32035e-05	0	0	0	0	0	0	0	0	0
S(943)	0	2.32035e-05	2.32035e-05	0	0	0	0	1.16017e-05	0	2.32035e-05	0	0	0	0	0.00120658	0	0.000765715	0	0	0
S(640)	0	0	0	0	1.16017e-05	0	0	0	0	0	0	0	0	0.0020187	1.16017e-05	0	0	0	1.16017e-05	0
N(481)	0	0	0	2.32035e-05	0	0	0	1.16017e-05	0	0	0	0.0019839	0	0	0	1.16017e-05	0	0	0	1.16017e-05
Q(613)	0	0	0	0	0	0	0	0	0.0019955	0	0	0	0	0	0	0	0	0	0	0
V(1228)	0.000568485	0	0	0	0	0	0	0	0	4.64069e-05	0.0013574	0	0	0	0	0	0	0	0	0
I(210)	0	0	0	0	0	0	0	0	0	0	4.64069e-05	0	0	0	0	0	0.00189108	0	0	3.48052e-05
P(812)	0	6.96104e-05	0	0	0	0	3.48052e-05	0	0	0	0.00111377	0	0	0	0	0.000719308	1.16017e-05	0	0	0
E(96)	3.48052e-05	0	0	0.000498875	0	0	0.000754113	0.000591689	0	0	0	0	0	0	0	0	0	0	0	3.48052e-05
F(888)	1.16017e-05	0	0	0	0	0	0	1.16017e-05	0	0	0.00177507	0	0	0	0	0	0	0	0	1.16017e-05
A(879)	0	0	0	0	0	0	0	0	0	0	0	0	0	0	0	0.00158944	6.96104e-05	0	0	0.000150823
S(689)	0	0.00127619	1.16017e-05	0	0	0	0	2.32035e-05	0	0.000382857	0	0	0	0	0	0	0	0	0	0
A(829)	0	0	0	0	0	0	0	1.16017e-05	0	0	0	0	0	0	0	4.64069e-05	0.00156623	0	0	6.96104e-05
T(859)	0	0	0.000185628	0	0	0	0	0	0	0.00142701	0	0	0	0	0	1.16017e-05	0	0	0	0
V(382)	0	0	0	0	0	0	0	0	0	0	0.00158944	0	0	0	2.32035e-05	0	0	0	0	0
A(262)	0	0	0	0	0	0	0	1.16017e-05	0	0	0	0	0	0	3.48052e-05	0.00127619	0.000185628	0	0	9.28139e-05
M(1237)	0	1.16017e-05	0	0	0	0	0	0	0	0.00122978	0	0	0	0	0	5.80087e-05	2.32035e-05	0	0	0.000243636
N(751)	0	0	0	0.00147342	0	0	0	0	0	0	0	2.32035e-05	0	0	0	0	0	0	4.64069e-05	0
R(214)	0	0	0	0	0	0	0	3.48052e-05	0.000359654	0	0.00105576	0	0	0	2.32035e-05	1.16017e-05	0	0	0	0
G(181)	0.000301645	0.00019723	0	0	0	0.000104416	4.64069e-05	0	0	0	0	0	0	0	0	0	0	0	0	0.00080052
T(22)	8.12121e-05	0	0.000127619	0	0	0	0	0	0	0.00112537	0	0	0	0	5.80087e-05	4.64069e-05	0	0	0	0
D(1153)	2.32035e-05	0	0	0	0	1.16017e-05	0	8.12121e-05	0	0	0	1.16017e-05	0	0	0	0	0	0	0.00129939	0
R(78)	0	0	0	0	0	0	0	8.12121e-05	0	0	0	5.80087e-05	0.000556883	0	0	0.000696104	0	0	0	0
V(1133)	0.000962944	0	0	0	0	0	0	0	0	3.48052e-05	1.16017e-05	0	0	0.000348052	0	0	0	0	0	0
G(75)	0.000348052	0.000208831	0	4.64069e-05	2.32035e-05	0	0	0	0	0	0	0	0	0	0	5.80087e-05	0	0	0	0.000672901
T(29)	0.000301645	0	0	0	0	0	0	0	0	0.000986148	0	0	0	0	1.16017e-05	2.32035e-05	0	0	0	0

## Sheet: Europe
	A	R	N	D	C	E	Q	G	H	I	L	K	M	F	P	S	T	W	Y	V
D(614)	0	0	0.000365912	0	1.33059e-05	0	0	0.974326	0	0	0	0	0	0	0	3.65912e-05	0	0	0	3.32647e-06
A(222)	0	0	0	0	0	1.99588e-05	0	0	0	0	0	0	0	2.32853e-05	2.32853e-05	5.655e-05	0	0	0	0.421796
L(18)	0	6.98559e-05	0	0	0	0	0	0	0	6.65294e-06	0	0	0	0.170242	0	0	0	0	0	0
S(477)	0	0.0022121	0.0999305	0	1.33059e-05	0	0	2.32853e-05	0	0.000728497	0	0	0	0	6.65294e-06	0	1.99588e-05	0	0	0
S(98)	0	0	0	0	3.32647e-06	6.65294e-06	0	0	0	3.99176e-05	0	4.32441e-05	0	0.046697	7.31823e-05	0	0	0	3.32647e-06	0
A(262)	0	3.32647e-06	0	1.33059e-05	0	0	0	6.65294e-06	0	0	0	0	0	0	3.32647e-06	0.0384972	6.65294e-06	0	1.33059e-05	9.64676e-05
E(484)	4.9897e-05	0	1.33059e-05	4.32441e-05	0	0	0.00234516	3.99176e-05	0	0	0	0.0329786	0	6.65294e-06	0	0	0	0	0	0
D(138)	0	0	0.000928085	0	0.000302709	0	0	1.66323e-05	0.00062205	0	0	0	0	3.99176e-05	0	0	0	0	0.032626	1.66323e-05
N(501)	0	0	0	0	0	0	0	1.33059e-05	0	6.65294e-06	0	0	0	0	0	2.32853e-05	0.000542215	0	0.0327125	6.65294e-06
H(655)	0	9.97941e-06	1.99588e-05	0	0	0	0	0	0	0	0	0	0	0	0	0	0	0	0.0304804	0
P(272)	0	0	0	0	0	0	0	0	7.98353e-05	0	0.029549	0	0	9.64676e-05	0	1.99588e-05	2.32853e-05	0	0	0
P(26)	0	1.66323e-05	0	0	0	0	0	0	0.000143038	0	0.0013073	0	0	9.97941e-06	0	0.0278259	1.66323e-05	0	0	0
T(1027)	6.65294e-06	0	6.65294e-06	0	0	0	0	0	0	0.0281752	0	0	0	0	0	6.32029e-05	0	0	0	0
V(1176)	0	0	0	0	0	0	0	0	0	3.32647e-06	0	0	0	0.027969	0	0	0	0	0	0
P(681)	1.66323e-05	0.00802012	0	0	0	0	0	0	0.0190507	0	0.000212894	0	0	0	0	0.000103121	0	0	1.33059e-05	0
T(20)	0	0	0.0254741	0	0	0	0	0	0	0.000918106	0	3.32647e-06	0	0	3.32647e-06	1.66323e-05	0	0	0	0
R(190)	0	0	0	0	0	0	0	0	0	0	0	0.000159671	0.000505623	2.66118e-05	0	0.0253909	0	3.32647e-06	0	0.000103121
K(417)	1.99588e-05	3.32647e-06	0.00062205	1.33059e-05	0	0	0	0	0	0	0	0	0	0	0	0	0.0253444	0	0	0
L(5)	0	0	0	0	0	0	0	0	0	0	0	0	0	0.0196228	3.32647e-06	0	0	0	0	0
N(439)	0	0	0	1.33059e-05	0	0	0	0	0	0	1.99588e-05	0.0158905	0	0	0	0	0	0	0	0
L(452)	0	0.0136053	0	0	0	0	0.00143038	0	0	0	0	0	0.000405829	3.32647e-06	0	0	0	0	0	0
Q(675)	0	0.00352273	0	0	0	0	0	0	0.00841929	0	0	3.32647e-06	0	0	3.32647e-06	0	1.33059e-05	6.65294e-06	3.32647e-06	0
D(936)	3.32647e-06	0	0.00191937	0	0	5.98765e-05	0	3.32647e-05	0.000349279	0	0	0	0	0	0	0	0	0	0.0076908	0.000262791
D(1163)	2.66118e-05	0	8.31617e-05	0	0	0	0	9.97941e-06	9.97941e-06	0	0	0	0	0	0	0	0	0	0.00982972	6.65294e-06
E(583)	0.000222873	0	0	0.00910787	0	0	0.000575479	0	0	0	6.65294e-06	9.97941e-06	0	0	0	0	0	0	0	3.32647e-06
T(478)	9.97941e-06	8.98147e-05	1.33059e-05	0	6.65294e-06	0	0	0	0	0.000329321	0	0.00805338	0	0	0	3.32647e-06	0	0	0	0
T(716)	3.32647e-06	0	0	0	0	0	0	0	0	0.00829289	0	0	0	0	0	0	0	0	0	6.65294e-06
D(80)	0.000701885	0	0.0001131	0	0	3.32647e-06	0	3.99176e-05	2.99382e-05	0	0	0	0	4.65706e-05	4.32441e-05	0	0	0	0.00727832	3.32647e-06
Q(677)	0	0.000133059	0	0	0	0	0	0	0.00787708	0	1.99588e-05	6.65294e-06	0	0	6.65294e-06	1.33059e-05	0	0	3.32647e-06	0
A(1078)	0	0	0	0	0	0	0	0	0	0	0	0	0	0	0	0.0074014	7.65088e-05	0	0	0.000552194
T(95)	2.32853e-05	0	0.000119753	0	0	0	0	0	3.32647e-06	0.00765421	0	3.99176e-05	0	0	0	4.9897e-05	0	0	0	3.32647e-06
K(1073)	0	2.32853e-05	0.0036192	0	0	3.32647e-05	0	0	0	0	0	0	1.33059e-05	0	0	0	0.0037456	0	0	0
M(153)	0	1.33059e-05	0	0	0	0.000106447	0	0	0	0.00137383	6.65294e-06	3.32647e-06	0	0	0	0.000306035	0.00525915	0	0	8.31617e-05
Q(1071)	0	3.99176e-05	0	0	0	0	0	0	0.00204245	0	0.0039086	6.65294e-06	0	0	0	6.65294e-06	0	0	0	0
D(215)	0.000276097	0	6.32029e-05	0	0	0	1.66323e-05	0.000971329	0.0039086	0	0	0	0	0	1.99588e-05	0	0	0	0.000405829	0.000229526
G(1167)	0.000136385	3.32647e-06	0	5.32235e-05	0	0	0	0	0	0	0	0	0	9.97941e-06	0	6.65294e-06	0	0	0	0.00550198
T(19)	1.66323e-05	0.00456059	0	0	0	0	0	0	0	0.0005655	0	0.000495644	0	0	3.32647e-06	3.32647e-06	0	0	0	0
L(54)	0	0	0	0	0	0	0	0	0	0	0	0	0	0.00553192	0	0	0	0	0	0
G(1219)	0	0	0	6.65294e-06	0.00320672	0	0	0	0	0	0	0	0	0	0	2.66118e-05	0	0	0	0.00222208
G(142)	2.32853e-05	0	0	0.0046504	1.33059e-05	0	0	0	0	0	4.32441e-05	1.33059e-05	0	0.000306035	0	0.000166323	0	0	0.0001131	0.000126406
H(49)	0	0	0	0	0	0	0	0	0	3.32647e-06	3.32647e-06	0	0	0	0	0	0	0	0.00543545	0
A(688)	0	0	0	0	0	0	0	0	0	0	0	0	0	0	6.65294e-06	0.000276097	4.65706e-05	0	0	0.00478014
S(939)	0	0	0	0	0	0	0	0	0	0	0	0	0	0.00503295	0	0	0	0	9.97941e-06	0
D(950)	5.32235e-05	0	0.0047003	0	0	6.65294e-06	0	9.97941e-06	4.32441e-05	0	0	0	0	0	0	0	0	0	5.98765e-05	0
L(176)	0	3.32647e-06	0	2.66118e-05	0	0	0	1.33059e-05	0	1.66323e-05	0	0	0	0.00461381	3.32647e-06	0	0	0	0	0
P(1162)	3.32647e-06	0.00168319	0	0	0	0	9.97941e-06	0	0	0	0.000778394	0	0	0	0	0.00217218	6.65294e-06	0	0	0
G(769)	2.99382e-05	0.000312688	0	0	0	3.32647e-06	0	0	0	0	0	0	0	0	0	0	0	0	0	0.00425123
A(845)	0	0	0	0	0	0	0	0	0	0	0	0	0	0	0	0.00411817	2.32853e-05	0	0	0.000369238
D(1118)	0	3.32647e-06	0	0	0	0	0	2.66118e-05	0.00416474	0	0	0	0	0	0	0	0	0	0.000309362	0
A(570)	0	0	0	0.00411152	0	0	0	0	0	0	0	0	0	0	0	0.000116426	2.32853e-05	0	0	0.000196262
A(626)	0	0	0	0	0	2.99382e-05	6.65294e-06	0	0	0	1.33059e-05	0	0	0	0	0.00405497	0	0	0	0.000123079
S(982)	0.00417139	0	0	0	0	0	0	0	0	0	1.33059e-05	0	0	0	0	0	0	0	0	0
P(812)	0	2.66118e-05	0	0	0	0	1.99588e-05	0	0	0	0.00083827	0	0	0	0	0.00328988	6.65294e-06	0	0	0
A(1020)	0	0	0	3.32647e-06	0	0	0	1.99588e-05	0	0	0	0	0	3.32647e-06	0	0.00329986	0	0	0	0.000768415
R(21)	0	0	0	0	0	0	0	5.655e-05	0	0.00346285	0	0.000335973	0	3.32647e-06	0	6.65294e-06	0.000196262	0	0	0
A(522)	0	0	0	0	1.33059e-05	0	0	0	0	0	3.32647e-06	0	0	0	3.65912e-05	0.0033298	0	0	0	0.000608744
S(673)	0	1.66323e-05	0	0	0	0	6.65294e-06	9.97941e-06	0	1.66323e-05	0	0	0	0	0	0	0.00388532	0	0	0
G(181)	0.000103121	0.000602091	0	0	0	3.32647e-06	2.66118e-05	0	0	0	0	0	0	1.33059e-05	0	0	0	0	0	0.00288738
S(813)	0	0	0.00185284	0	3.32647e-06	0	0	1.66323e-05	0	0.00175305	0	0	0	0	0	0	6.65294e-06	0	0	0
D(796)	9.97941e-06	0	2.99382e-05	0	0	0	0	9.97941e-06	0.000229526	0	3.32647e-06	0	0	1.33059e-05	0	0	0	0	0.00327657	0
N(440)	0	0	0	3.32647e-05	0	0	0	0	0	0	0	0.00337969	0	0	0	3.65912e-05	6.65294e-06	0	2.66118e-05	0
S(256)	2.99382e-05	0	0	0	0	0	0	0	0	0	0.00320339	0	0	0	6.32029e-05	0	3.32647e-05	1.99588e-05	0	0
N(679)	0	1.33059e-05	0	6.65294e-06	0	0	0	0	0	9.97941e-06	0	0.00301711	0	0	0	7.98353e-05	3.32647e-06	0	1.99588e-05	0
T(723)	0	0	0	0	0	0	0	0	0	0.00299382	0	0	0	0	1.66323e-05	0	0	0	0	0
S(494)	3.32647e-05	0	0	0	0	0	0	6.65294e-06	0	0	6.65294e-05	0	0	1.33059e-05	0.00287074	0	3.32647e-06	0	0	0
S(255)	0	0	0	0	0	0	0	1.99588e-05	0	0	0	0	0	0.00284746	2.66118e-05	0	0	1.66323e-05	3.32647e-06	0
T(51)	0	0	0	0	0	0	0	0	0	0.00287407	0	0	0	0	0	3.32647e-06	0	0	0	0
V(1122)	3.32647e-06	0	0	0	0	0	0	0	0	0	0.00282417	0	3.32647e-06	0	0	0	0	0	0	0
N(164)	0	0	0	3.32647e-06	2.66118e-05	1.33059e-05	0	0	1.33059e-05	1.33059e-05	0	0	0	0	0	6.98559e-05	0.00264122	0	0	0
M(1229)	0	0	0	0	0	0	0	0	0	0.00215888	3.32647e-06	0	0	0	0	0	0.000558847	0	0	3.32647e-06
F(157)	0	0	0	0	0	0	0	0	0	0	0.00189941	0	0	0	0	0.000645335	0	0	0.000106447	3.32647e-05
E(154)	3.32647e-06	0	0	1.33059e-05	0	0	0.000106447	3.32647e-05	0	0	0	0.00206906	0	0.000106447	0	0	0	0.000302709	0	1.33059e-05
W(152)	0	0.000449073	0	0	0.000219547	3.32647e-06	0	1.33059e-05	0	0	0.00145699	0.000302709	0	1.33059e-05	0	0.000106447	0	0	0	0
H(146)	0	6.65294e-06	0.000119753	0	0	0	0.000289403	0	0	0	2.99382e-05	0	0	0	3.32647e-06	1.33059e-05	0	0	0.00209235	0
Y(144)	0	0	1.33059e-05	0.000206241	3.99176e-05	0	0	9.64676e-05	3.32647e-05	0	0	0.000106447	0	0.000432441	0	0.0005655	4.65706e-05	0	0	0.000928085
V(622)	0.000156344	0	0	0	0	0	0	0	1.33059e-05	0.000435768	4.65706e-05	0	0	0.00179297	0	0	0	0	0	0
D(1084)	0	0	2.32853e-05	0	0	0.000133059	0	0.000232853	1.33059e-05	0	0	0	0	0	0	0	0	0	0.00203913	0
S(12)	3.32647e-06	0	0	0	2.99382e-05	0	0	0	0	0	0	0	0	0.00234516	6.65294e-06	0	0	0	1.33059e-05	0
T(732)	0.00226533	0	0	0	0	0	0	0	0	5.98765e-05	0	0	0	0	0	2.99382e-05	0	0	0	0
T(859)	0	0	0.000166323	0	0	0	0	0	0	0.0021489	0	0	0	0	0	0	0	0	0	0
R(102)	0	0	0	0	0	0	0	0.000718517	0	0.000914779	0	9.97941e-06	0	0	0	0.00062205	3.32647e-06	3.99176e-05	0	0
I(233)	0	0	0	0	0	0	0	0	0	0	0	0	6.65294e-06	0	0	0	1.66323e-05	0	0	0.00227531
Q(613)	0	6.65294e-06	1.33059e-05	0	0	0	0	0	0.00225867	0	0	9.97941e-06	0	0	0	0	0	0	0	6.65294e-06
S(1252)	3.32647e-06	0	0	0	3.32647e-06	0	0	0	0	0	0	0	0	0.00202582	0.000139712	0	0	0	7.98353e-05	0
P(1263)	0	6.32029e-05	0	0	0	0	2.32853e-05	0	0	0	0.0019227	0	0	0	0	3.65912e-05	0.000182956	0	0	0
I(210)	0	0	0	0	0	0	0	0	0	0	2.32853e-05	0	0	6.65294e-06	1.33059e-05	6.65294e-06	0.00194266	0	0	0.000176303
A(879)	0	0	0	0	0	6.65294e-06	0	0	0	0	3.32647e-06	0	0	0	0	0.00149691	7.31823e-05	0	0	0.000515603
V(1104)	3.32647e-06	0	0	0	0	0	0	0	0	4.9897e-05	0.00203913	0	0	0	0	0	0	0	0	0
A(701)	0	0	0	0	0	0	0	3.32647e-06	0	0	0	0	0	0	0	0.000109774	2.66118e-05	0	0	0.00189276
V(1228)	2.32853e-05	0	0	0	0	0	0	0	0	1.99588e-05	0.00196927	0	0	0	0	0	0	0	0	0
V(3)	2.66118e-05	0	0	0	0	0	0	0.00194931	0	3.32647e-05	0	0	0	3.32647e-06	0	0	0	0	0	0
G(639)	0	6.65294e-06	6.65294e-06	0	3.32647e-06	0	0	0	0	0	0	0	0	0	0	0.00194598	0	0	0	2.99382e-05
G(75)	2.32853e-05	0.000266118	4.32441e-05	0.000116426	1.99588e-05	0	0	0	0	0	0	4.32441e-05	0	0	0	4.65706e-05	0	0	0	0.00142373
S(929)	0	2.66118e-05	3.32647e-06	0	0	0	0	0	0	0.000133059	0	0	0	0	0	0	0.00178299	0	0	0
T(22)	3.32647e-06	0	4.9897e-05	0	0	0	0	0	0	0.00178964	0	0	0	3.32647e-06	0	1.33059e-05	0	0	0	0
G(261)	3.65912e-05	0.000149691	0	6.98559e-05	4.32441e-05	0	0	0	0	0	0	0	0	3.32647e-06	0	0.000172976	0	0	0	0.00138048
A(27)	0	0	0	0	0	6.65294e-06	0	0	0	0	0	0	0	0	0	0.000751782	0.000242832	0	0	0.000824964
A(653)	0	0	0	0	0	0	0	0	6.65294e-06	0	0	0	0	0	0	9.97941e-06	0	0	0	0.00179297
D(253)	2.99382e-05	0	6.65294e-05	0	0	0	0	0.00141708	3.32647e-06	0	0	0	0	0	0	3.65912e-05	0	0	0.000242832	1.33059e-05
A(520)	0	0	0	0	0	9.97941e-06	0	0	0	0	0	0	0	0	0	0.00173309	1.66323e-05	0	0	4.65706e-05

## Sheet: North America
	A	R	N	D	C	E	Q	G	H	I	L	K	M	F	P	S	T	W	Y	V
D(614)	4.91154e-06	0	0.000117877	0	0	0	7.36731e-06	0.983549	0	0	0	0	0	0	0	4.42039e-05	0	0	0	2.45577e-06
E(484)	4.91154e-05	2.45577e-06	0	1.96462e-05	0	0	0.0019769	2.21019e-05	0	0	0	0.139316	0	4.17481e-05	0	0	0	0	0	0
L(18)	0	0.00600436	0	0	0	0	2.45577e-06	0	0	1.71904e-05	0	0	0	0.122759	2.45577e-06	0	4.91154e-06	0	0	9.82309e-06
P(681)	0	0.0258716	0	0	0	0	0	0	0.0849451	0	0.000525535	0	0	0	0	4.66597e-05	0	0	1.47346e-05	0
L(452)	0	0.102126	0	0	0	0	8.34962e-05	0	0	0	0	0	0.000582018	0	0	0	0	0	0	0
N(501)	0	0	0	2.45577e-06	0	0	0	0	1.71904e-05	5.4027e-05	0	0	0	2.45577e-06	0	2.70135e-05	0.0057023	0	0.0933562	4.17481e-05
L(5)	0	0	0	0	0	0	0	2.45577e-06	0	7.36731e-06	0	0	0	0.0969612	2.45577e-06	0	0	0	0	1.22789e-05
D(138)	0.000213652	0	2.45577e-05	0	0.00117877	2.45577e-06	0	7.36731e-05	0.00251717	0	0	0	0	2.21019e-05	4.91154e-06	0	0	0	0.0907211	2.45577e-06
T(20)	7.36731e-06	4.91154e-06	0.0844466	0	0	0	0	0	0	0.00967083	0	0	0	4.91154e-06	1.22789e-05	2.94693e-05	0	0	0	2.45577e-06
P(26)	4.91154e-06	4.91154e-06	0	0	0	0	0	0	0.000314339	0	0.0010437	0	0	1.47346e-05	0	0.0923714	1.71904e-05	0	9.82309e-06	0
T(1027)	4.91154e-06	0	7.36731e-06	0	0	0	0	0	0	0.0921553	0	0	0	0	0	1.71904e-05	0	0	0	0
T(95)	0.00019155	0	0.000250489	0	0	4.91154e-06	0	0	0	0.0909912	0	2.21019e-05	0	0	0	6.87616e-05	0	0	0	0
V(1176)	0	0	0	0	0	0	0	0	0	4.91154e-06	2.45577e-06	0	0	0.0899991	0	0	0	0	0	0
H(655)	0	3.1925e-05	4.17481e-05	2.45577e-06	0	7.36731e-06	4.17481e-05	0	0	0	0	0	0	0	0	0	0	0	0.0866323	0
R(190)	0	0	7.36731e-06	0	0	0	0	7.36731e-06	0	0	9.82309e-06	8.5952e-05	9.57751e-05	5.15712e-05	0	0.084206	0	1.96462e-05	0	0.00211688
K(417)	4.17481e-05	2.45577e-06	0.000297148	2.45577e-06	0	0	0	0	0	0	0	0	7.36731e-06	0	0	0	0.0839604	0	0	0
D(253)	1.22789e-05	0	9.33193e-05	0	0	2.45577e-06	0	0.081846	2.21019e-05	0	0	0	0	0	0	6.63058e-05	0	0	0.000115421	6.87616e-05
W(152)	0	0.000589385	0	0	0.0741618	0	0	0	0	0	0.00308445	0.00117631	0	2.45577e-06	0	0.00213898	0	0	0	0
S(13)	0	2.45577e-06	6.87616e-05	0	4.91154e-06	0	4.91154e-06	3.68366e-05	0	0.0745032	0	0	0	0	2.45577e-06	0	2.45577e-06	0	0	0
T(478)	1.71904e-05	0.000670426	0	0	4.17481e-05	0	0	0	0	6.13943e-05	0	0.0658171	0	0	0	0	0	0	0	0
T(732)	0.0532731	0	0	0	0	0	0	0	0	0.00011051	0	0	7.36731e-06	0	0	0.00228387	0	0	0	4.91154e-06
A(701)	0	0	0	0	0	1.22789e-05	0	7.36731e-06	0	2.45577e-06	0	0	0	0	0	0.000105598	4.66597e-05	0	0	0.0549774
S(477)	0	0.00017436	0.043224	0	0	0	0	0.000299604	0	0.00036591	0	7.36731e-06	0	0	4.17481e-05	0	4.91154e-06	0	0	0
Q(677)	0	0.00047642	0	0	0	2.45577e-06	0	0	0.0294422	0	9.82309e-06	4.91154e-06	0	0	0.00942771	2.45577e-06	7.36731e-06	0	9.82309e-06	0
A(222)	0	0	0	0	0	4.91154e-05	0	0	0	0	0	0	0	7.36731e-06	7.36731e-06	0.00011051	2.21019e-05	0	0	0.031235
Q(957)	0	0.0249703	0	0	0	7.36731e-06	0	0	3.68366e-05	0	9.08635e-05	0	0	0	0	0	0	0	0	0
D(950)	7.36731e-06	0	0.0225735	0	0	0.000117877	0	0	0.000184183	0	0	0	0	0	0	0	0	0	4.17481e-05	0
Q(675)	0	0.00108054	0	0	0	0	0	0	0.0198156	0	6.13943e-05	0.000206285	0	0	1.71904e-05	0	0	0	7.36731e-06	0
A(688)	0	0	0	0	0	0	0	2.45577e-06	0	0	0	0	0	4.91154e-06	4.91154e-06	0.000395379	1.96462e-05	0	0	0.0147518
T(19)	2.45577e-06	0.0117754	0	0	2.45577e-06	0	0	0	0	0.000545181	0	3.68366e-05	0	0	0	1.96462e-05	0	0	0	0
E(780)	1.71904e-05	0	0	0.00044695	0	0	0.0115176	0	0	0	0	4.91154e-06	0	0	0	0	0	0	0	1.47346e-05
S(494)	1.47346e-05	9.82309e-06	0	0	0	0	2.45577e-06	4.17481e-05	0	0	5.4027e-05	0	0	0	0.0115962	0	0	0	0	0
R(158)	0	0	0	0	0	0	0	0.00124753	0	9.82309e-06	0	1.96462e-05	0	9.82309e-06	0	0.00823666	0	0	5.15712e-05	0
M(153)	0	0	0	0	0	0.00212915	0	0	0	0.00208249	4.91154e-06	2.45577e-06	0	0	0	0.00117631	0.00366156	9.82309e-06	0	0.000216108
G(769)	5.64827e-05	0.000277502	0	0	2.45577e-06	1.22789e-05	0	0	0	0	0	0	0	0	0	0	7.36731e-06	0	0	0.00791495
G(142)	1.22789e-05	0	0	0.00302797	1.96462e-05	0	0	0	0	0	0	0	0	0.00117877	0	0.00153977	0	0	0.00212915	9.57751e-05
T(716)	2.45577e-06	0	0	0	0	0	0	0	0	0.00715612	0	0	0	0	7.36731e-06	2.45577e-06	0	0	0	0
G(75)	3.1925e-05	0.00513256	0	4.42039e-05	1.22789e-05	0	0	0	0	0	0	2.21019e-05	0	0	0	0.000378189	9.82309e-06	0	0	0.00138506
S(735)	0.00669689	0	0	0	0	0	0	0	0	0	0.000270135	0	0	0	0	0	7.36731e-06	0	0	0
Q(173)	0	4.42039e-05	0	0	0	2.45577e-06	0	0	0.00011051	0	0.00214143	0.0043197	0	5.4027e-05	3.68366e-05	9.82309e-06	0	0	0	0
N(440)	0	0	0	4.66597e-05	0	0	0	0	0	0	0	0.006191	0	0	0	9.82309e-06	7.36731e-06	0	9.82309e-06	0
W(258)	4.66597e-05	5.64827e-05	0	0	5.64827e-05	0	0	4.91154e-06	0	0	0.00603874	0	0	9.82309e-06	0	9.82309e-06	0	0	0	0
A(520)	0	0	0	0	0	0	0	0	0	0	9.82309e-06	0	0	0	4.91154e-06	0.00597244	4.91154e-06	0	0	1.96462e-05
E(154)	0.000552549	2.45577e-06	0	2.70135e-05	0	0	6.38501e-05	4.17481e-05	0	0	2.45577e-06	0.00152503	9.82309e-06	0.0021046	0	2.21019e-05	0	0.00117386	0	2.45577e-05
S(1252)	7.36731e-06	0	0	0	0.000137523	0	0	0	0	0	0	0	0	0.00522097	7.12174e-05	0	2.45577e-06	0	1.96462e-05	0
F(157)	0	0	0	0	1.96462e-05	9.82309e-06	0	0	0	0	0.0010658	0	0	0	0	0.00175097	0	0	0.00212915	5.4027e-05
R(357)	0	0	2.45577e-06	0	0	0	0	0	0	2.45577e-06	0	0.00493365	0	0	0	4.17481e-05	0	0	0	0
D(215)	2.45577e-05	4.91154e-06	6.13943e-05	0	0	9.57751e-05	2.45577e-06	0.000211196	0.0005108	0	0	0	0	0	4.91154e-05	0	0	0	0.00399554	4.91154e-06
S(939)	2.45577e-06	0	0	0	0	0	0	0	0	0	7.36731e-06	0	0	0.0048919	0	0	0	0	1.22789e-05	0
D(178)	2.45577e-06	2.45577e-06	0.00122543	0	0	9.82309e-05	0	0.00333985	0.000139979	0	0	0	9.82309e-06	0	0	0	0	0	2.94693e-05	0
V(1228)	0.000228387	0	0	0	0	0	0	2.45577e-06	0	0.000166992	0.00442776	0	0	0	0	0	0	0	0	0
H(49)	0	2.45577e-06	0	0	0	0	2.45577e-06	0	0	0	0	0	0	0	0	7.36731e-06	0	0	0.00455791	2.45577e-06
P(812)	0	1.47346e-05	0	0	0	0	9.82309e-06	0	0	0	0.00336441	7.36731e-06	0	0	0	0.000798126	0.000135067	0	0	0
D(936)	7.36731e-06	0	0.00173377	0	0	4.91154e-06	7.36731e-06	7.12174e-05	0.000525535	0	2.45577e-06	0	0	0	0	0	2.45577e-06	0	0.00189831	2.21019e-05
H(146)	0	4.42039e-05	0.00214143	2.45577e-06	0	0	0.000159625	0	0	0	1.47346e-05	7.36731e-06	0	0	7.36731e-06	0	2.21019e-05	0	0.0017215	0
Y(144)	0	0	0	0.00031925	1.22789e-05	0	0	0.000866887	4.66597e-05	2.45577e-06	4.91154e-06	0.00212915	0	6.13943e-05	0	0.00042976	0.000139979	0	0	3.43808e-05
Y(145)	0	0	0.0026154	2.45577e-06	0	0	0	0	0.000189094	0	4.91154e-06	0	0	2.45577e-06	0	3.43808e-05	0	0	0	0.00117877
V(143)	2.94693e-05	0	0	2.45577e-06	0	0	0	0	0.00212915	1.22789e-05	0.00118123	0	0	0.000609031	0	0	7.36731e-06	0	0	0
E(180)	1.47346e-05	0	0	1.47346e-05	0	0	0.00213898	1.47346e-05	0	0	9.82309e-06	9.57751e-05	0	0	0	0	0	1.22789e-05	0	0.00159625
A(845)	0	0	0	0.000157169	0	0	0	7.36731e-06	0	7.36731e-06	0	0	0	0	0	0.00333739	3.68366e-05	0	0	0.000245577
S(151)	0	7.36731e-06	0.00122297	0	0	0.00212915	0	0	0	0.000314339	0	9.82309e-06	0	0	0	0	5.15712e-05	0	0	0
E(1111)	2.70135e-05	0	0	2.45577e-06	0	0	0.000513256	7.36731e-06	0	0	0	0.00317531	0	0	0	0	0	0	0	0
L(141)	0	0	0	0	0	0	0	7.36731e-06	0	0	0	0	0	0.000262768	0.00117877	0	0	4.91154e-06	0.00210705	0.000132612
N(148)	0	0	0	4.91154e-06	0	0	0	2.45577e-06	0.00118368	0	0	9.82309e-06	0	0	0	0.00215862	0.000314339	0	2.45577e-06	0
S(155)	0	0.00216353	0.000137523	0	0	9.82309e-06	0	4.91154e-06	0	6.87616e-05	0	0	0.00117631	0	0	0	5.4027e-05	0	0	0
M(177)	0	7.36731e-06	0	0	0	0.00212915	0	0	0	0.00116649	6.38501e-05	2.70135e-05	0	0	0	0	7.36731e-05	0	0	5.89385e-05
K(150)	0	3.1925e-05	0.00120087	0	0	2.45577e-06	2.45577e-06	0	0	2.21019e-05	0	0	0.00212179	0	0	0	9.82309e-06	0	0	0
N(149)	0	0.000122789	0	2.45577e-06	0	0	0	0	4.91154e-06	2.45577e-06	0	0.00118123	0	0	0	0	2.45577e-06	0.00200637	2.94693e-05	0
L(54)	0	0	0	0	0	0	2.45577e-06	0	0	0	0	0	0	0.00329565	0	2.45577e-06	0	0	0	0
D(80)	3.1925e-05	7.36731e-06	0.000164537	0	0	4.91154e-06	0	0.000130156	0.000122789	0	0	0	0	0.0001277	2.21019e-05	0	0	2.45577e-06	0.00266451	4.91154e-06
Q(613)	0	2.45577e-06	0	0	0	9.82309e-06	0	0	0.00318514	0	4.91154e-06	2.45577e-06	0	0	0	0	0	0	7.36731e-06	4.17481e-05
A(1078)	0	0	0	0	0	0	0	0	0	0	0	0	0	0	0	0.00229123	0.000574651	0	0	0.000368366
D(1260)	2.70135e-05	0	0.00241648	0	0	3.68366e-05	0	4.91154e-06	0.000228387	0	0	0	0	0	0	0	0	0	0.000459229	2.45577e-06
Q(183)	0	0.000181727	5.15712e-05	0	0	1.71904e-05	0	0	0.000660603	0	4.91154e-06	2.21019e-05	0	0.00211688	1.22789e-05	0	0	0	2.45577e-06	0
E(1258)	2.45577e-06	0	0	0.00285115	0	0	3.43808e-05	2.45577e-06	7.12174e-05	0	0	2.45577e-06	0	0	0	0	0	0	0	6.87616e-05
A(163)	0	0	5.15712e-05	0	0.00212915	2.45577e-06	0	0	0	0	0	0	0	0	0	0.000135067	1.47346e-05	0	0	0.000670426
T(572)	1.96462e-05	0	1.47346e-05	4.91154e-05	0	0	0	0	0	0.00289535	0	0	0	0	0	1.47346e-05	0	0	0	0
D(198)	9.82309e-06	0	0	0	0	2.45577e-06	0	0.000721997	4.91154e-06	9.82309e-06	0	0	0	0.00211688	0	0	0	0	0.000117877	0
S(640)	9.82309e-06	0	0	0	0	0	0	7.36731e-06	0	0	0	0	0	0.00289781	1.22789e-05	0	0	0	0	4.17481e-05
N(211)	0	0.00210951	0	0.000591841	2.45577e-06	0	0	0	9.82309e-06	1.71904e-05	7.36731e-06	5.89385e-05	0	0	0	1.96462e-05	9.82309e-06	0	1.96462e-05	4.91154e-05
M(1237)	0	0	0	0	0	0	0	0	0	0.00134576	2.45577e-06	0.000147346	0	0	0	0	0.00124262	0	0	0.000115421
A(27)	0	0	0	0	0	0	2.45577e-06	0	0	0	2.45577e-06	0	0	0	1.71904e-05	0.00123034	7.36731e-05	0	4.91154e-06	0.00145382
R(214)	0	0	0	2.45577e-06	1.22789e-05	2.45577e-06	2.45577e-06	0.0021046	0.000132612	2.45577e-06	0.00047642	0	2.45577e-06	0	9.82309e-06	1.96462e-05	0	0	0	2.45577e-06
I(210)	0	0	0	0	0	0	0	0	0	0	5.15712e-05	0	0	2.45577e-06	9.82309e-06	2.45577e-06	0.000488699	0	0	0.00220037
N(679)	0	4.91154e-06	0	2.45577e-06	0	0	0	0	2.45577e-06	4.91154e-06	0	0.00252699	0	0	0	6.38501e-05	0.000117877	0	3.1925e-05	0
S(12)	1.96462e-05	0	0	0	1.96462e-05	0	0	0	0	0	2.45577e-06	0	0	0.00262276	1.22789e-05	0	0	0	1.96462e-05	0
G(1219)	3.92923e-05	0	0	4.91154e-06	0.0019155	0	0	0	0	0	0	0	0	2.45577e-06	0	0.000120333	0	0	0	0.000606576
V(213)	0.00213161	0	0	4.91154e-05	0	0	2.45577e-06	6.13943e-05	0	0	0.000338896	0	3.1925e-05	4.91154e-06	2.45577e-06	2.45577e-06	2.45577e-06	0	0	0
T(859)	4.91154e-06	0	0.000240666	0	0	0	0	0	0	0.00228878	7.36731e-06	0	0	0	0	0	0	0	0	0
Q(1071)	0	3.92923e-05	0	0	0	2.45577e-06	0	0	0.00154959	0	0.000947928	0	0	0	0	0	0	0	2.45577e-06	0
T(29)	2.21019e-05	0	4.91154e-06	0	0	0	0	0	0	0.00248524	0	0	0	0	2.45577e-06	1.96462e-05	0	0	0	0
E(156)	9.82309e-06	0	0	0.000103142	0	0	0.000120333	7.85847e-05	0	0	0	2.45577e-06	0	0	0	9.82309e-06	0	0	0	0.00220774
L(189)	0	0	9.82309e-06	0	0	5.15712e-05	0	0	0	2.45577e-06	0	0	0	0.00246805	0	0	0	0	0	0
P(174)	0	2.45577e-06	0	0	0	0	9.82309e-06	0	4.91154e-06	4.91154e-06	0.000108054	0	0.00212179	0	0	0.000211196	1.71904e-05	0	0	0
L(179)	1.22789e-05	5.89385e-05	0	7.36731e-06	0	0	0	5.15712e-05	4.91154e-06	3.1925e-05	0	0.00211688	0	0.000112965	5.15712e-05	2.45577e-06	0	0	0	0
R(21)	0	0	4.91154e-06	0	0	0	0	5.15712e-05	0	0.00147592	0	0.000186639	0	0	0	9.82309e-06	0.000704806	0	0	2.45577e-06
A(653)	0	0	0	0	0	0	0	7.36731e-06	4.17481e-05	0	0	0	0	0	0	3.68366e-05	9.82309e-06	0	0	0.00232807
I(197)	0	0	1.22789e-05	2.45577e-06	0	0	0	5.15712e-05	0	0	0	0	0	0	0	2.45577e-06	6.13943e-05	0	0.00211688	0.000176816
L(176)	0	0	0	5.15712e-05	0	0	0	0	7.36731e-06	2.45577e-05	0	0	0	0.00230597	1.22789e-05	0	0	0	0	0
G(184)	0	0	0	1.71904e-05	2.45577e-06	0	9.82309e-06	0	0	0	0	0.00211688	0	5.15712e-05	0	0.000125244	0	0	0	5.4027e-05

## Sheet: Occeania
	A	R	N	D	C	E	Q	G	H	I	L	K	F	P	S	T	Y	V
D(614)	0	0	0.000176227	0	0	0	0	0.904749	0	0	0	0	0	0	0	0	0	0
S(477)	0	0	0.686404	0	0	0	0	0	0	0	0	0	0	0	0	0	0	0
P(681)	0	0.0229976	0	0	0	0	0	0	0.00158604	0	0	0	0	0	0	0	0	0
V(1068)	0	0	0	0	0	0	0	0	0	0	0	0	0.0196493	0	0	0	0	0
N(439)	0	0	0	0	0	0	0	0	0	0	0	0.0179752	0	0	0	0	0	0
N(501)	0	0	0	0	0	0	0	0	0	8.81135e-05	0	0	0	0	0	0.0145387	0.00273152	0
T(632)	0	0	0.0131289	0	0	0	0	0	0	0	0	0	0	0	0	0	0	0
L(452)	0	0.00863512	0	0	0	0	0	0	0	0	0	0	0	0	0	0	0	0
S(698)	0	0	0	0	0	0	0	0	0	0	0.00704908	0	0	0	0	0	0	0
A(930)	0	0	0	0	0	0	0	0	0	0	0	0	0	0	0	0	0	0.00696097
E(484)	0	0	0	0	0	0	0.00572738	0	0	0	0	0.00105736	0	0	0	0	0	0
E(154)	0.000440567	0	0	0	0	0	0	0	0	0	0	0.00572738	0	0	0	0	0	0
Q(1071)	0	0	0	0	0	0	0	0	0.00572738	0	0	0	0	0	0	0	0	0
G(1124)	0	0	0	0	0	0	0	0	0	0	0	0	0	0	0	0	0	0.00563926
G(142)	0	0	0	0.00546304	0	0	0	0	0	0	0	0	0	0	0	0	0	0
A(222)	0	0	0	0	0	0	0	0	0	8.81135e-05	0	0	0	0	8.81135e-05	0.000176227	0	0.00511058
H(1101)	0	0	0	0.00114548	0	0	0	0	0	0	0	0	0	0	0	0	0.00405322	0
L(5)	0	0	0	0	0	0	0	0	0	0	0	0	0.00449379	0	0	0	0	0
E(1144)	0	0	0	0	0	0	0.00431756	0	0	0	0	0	0	0	0	0	0	0
T(778)	0	0	0	0	0	0	0	0	0	0.00414133	0	0	0	0	0	0	0	0
G(35)	0	0	0	0	0	0	0	0	0	0	0	0	0	0	0	0	0	0.00378888
A(626)	0	0	0	0	0	0	0	0	0	0	0	0	0	0	0	0	0	0.00352454
S(254)	0	0	0	0	0	0	0	0	0	0	0	0	0.00334831	0	0	0	0	0
W(152)	0	0.000704908	0	0	0.00237906	0	0	0	0	0	0.00026434	0	0	0	0	0	0	0
V(320)	0	0	0	0	0	0	0	0	0	0.00317209	0	0	0	0	0	0	0	0
S(13)	0	0	0	0	0	0	0	0	0	0.00246718	0	0	0	0	0	0	0	0
D(80)	0	0	8.81135e-05	0	0	0	0	0	0	0	0	0	0	0	0	0	0.00229095	0
L(18)	0	0	0	0	0	0	0	0	0	0	0	0	0.00237906	0	0	0	0	0
S(12)	0	0	0	0	0	0	0	0	0	0	0	0	0.00229095	0	0	0	0	0
Q(677)	0	0	0	0	0	0	0	0	0.00202661	0	0	0	0	0.000176227	0	0	0	0
P(1263)	0	0	0	0	0	0	0	0	0	0	0.00220284	0	0	0	0	0	0	0
Q(675)	0	0.000528681	0	0	0	0	0	0	0.00158604	0	0	8.81135e-05	0	0	0	0	0	0
T(1117)	0	0	0	0	0	0	0	0	0	0.00211472	0	0	0	0	0	0	0	0
D(138)	0	0	0	0	0	0	0	0	0.00026434	0	0	0	0	0	0	0	0.00185038	0
A(701)	0	0	0	0	0	0	0	0	0	0	0	0	0	0	0	8.81135e-05	0	0.0019385
V(1176)	0	0	0	0	0	0	0	0	0	0	0	0	0.00176227	0	0	0	0	0
E(654)	0	0	0	0	0	0	0	0	0	0	0	0.00167416	0	0	0	0	0	0
L(822)	0	0	0	0	0	0	0	0	0	0	0	0	0.00158604	0	0	0	0	0
M(1229)	0	0	0	0	0	0	0	0	0	0.00158604	0	0	0	0	0	0	0	0
G(261)	0	0.00149793	0	0	0	0	0	0	0	0	0	0	0	0	0	0	0	8.81135e-05
L(455)	0	0	0	0	0	0	0	0	0	0	0	0	0.00149793	0	0	0	0	0
T(95)	0	0	0	0	0	0	0	0	0	0.00140982	0	0	0	0	0	0	0	0
P(1112)	0	0	0	0	0	0	0	0	0	0	0.0013217	0	0	0	0	0	0	0
A(845)	0	0	0	0	0	0	0	0	0	0	0	0	0	0	0.00114548	0	0	0.000176227
V(1228)	0	0	0	0	0	0	0	0	0	0	0.0013217	0	0	0	0	0	0	0
A(623)	0	0	0	0	0	0	0	0	0	0	0	0	0	0	8.81135e-05	0	0	0.00114548
E(583)	0	0	0	0.00123359	0	0	0	0	0	0	0	0	0	0	0	0	0	0
F(186)	0	0	0	0	0	0	0	0	0	0	0.000969248	0	0	0	8.81135e-05	0	0	8.81135e-05
W(258)	0	0	0	0	0.000176227	0	0	0	0	0	0.000881135	0	0	0	0	0	0	0
N(1192)	0	0	0	0	0	0	0	0	0	0	0	0	0	0	0	0.00105736	0	0
H(655)	0	0	0	0	0	0	0	0	0	0	0	0	0	0	0	0	0.00105736	0
A(522)	0	0	0	0	0	0	0	0	0	0	0	0	0	0	0.000704908	0	0	0.00026434
A(1078)	0	0	0	0	0	0	0	0	0	0	0	0	0	0	0.000616794	8.81135e-05	0	0.00026434
P(26)	0	0	0	0	0	0	0	0	0	0	0	0	8.81135e-05	0	0.000881135	0	0	0
V(772)	0	0	0	0	0	0	0	0	0	0	0	0	0.000969248	0	0	0	0	0
R(847)	0	0	0	0	0	0	0	0	0	0	0	0	0	0	0	0.000881135	0	0
T(859)	0	0	0	0	0	0	0	0	0	0.000881135	0	0	0	0	0	0	0	0
H(69)	0	0	0	0	0	0	0	0	0	0	0	0	0	0	0	0	0.000881135	0
S(50)	0	0	0	0	0	0	0	0	0	0	0.000881135	0	0	0	0	0	0	0
V(1122)	0	0	0	0	0	0	0	0	0	0	0.000881135	0	0	0	0	0	0	0
S(98)	0	0	0	0	0	0	0	0	0	0	0	0	0.000881135	0	0	0	0	0
E(619)	0	0	0	0	0	0	0	0.000616794	0	0	0	0.00026434	0	0	0	0	0	0
R(21)	0	0	0	0	0	0	0	0	0	0.000528681	0	0	0	0	0	0.000352454	0	0
P(812)	0	0	0	0	0	0	0.00026434	0	0	0	0	0	0	0	0.000616794	0	0	0
A(262)	0	0	0	0	0	0	0	0	0	0	0	0	0	0	0.000352454	0.000528681	0	0
T(732)	0.000704908	0	0	0	0	0	0	0	0	0	0	0	0	0	8.81135e-05	0	0	0
A(688)	0	0	0	0	0	0	0	0	0	0	0	0	0	0	0.00026434	0	0	0.000528681
M(153)	0	0	0	0	0	0	0	0	0	0.000440567	0	0	0	0	0	0.000352454	0	0
H(49)	0	0	0	0	0	0	0	0	0	0	0	0	0	0	0	0	0.000793021	0
T(274)	0	0	0	0	0	0	0	0	0	0.000704908	0	0	0	0	0	0	0	0
S(255)	0	0	0	0	0	0	0	0	0	0	0	0	0.000704908	0	0	0	0	0
S(1097)	0	0	0	0	0	0	0	0	0	0	0.000704908	0	0	0	0	0	0	0
R(190)	0	0	0	0	0	0	0	0	0	0	0	0	0	0	0.000704908	0	0	0
D(1146)	0	0	0	0	0	0.00026434	0	0	0	0	0	0	0	0	0	0	0.000352454	0
S(247)	0	0.000616794	0	0	0	0	0	0	0	0	0	0	0	0	0	0	0	0
D(1163)	0	0	0	0	0	0	0	0.000176227	0	0	0	0	0	0	0	0	0.000440567	0
Q(14)	0	0	0	0	0	0	0	0	0.000616794	0	0	0	0	0	0	0	0	0
A(831)	0	0	0	0	0	0	0	0	0	0	0	0	0	0	0.000528681	0	0	8.81135e-05
D(808)	0	0	8.81135e-05	0	0	0.000528681	0	0	0	0	0	0	0	0	0	0	0	0
Q(926)	0	0	0	0	0	0	0	0	0.000616794	0	0	0	0	0	0	0	0	0
T(22)	0	0	0	0	0	0	0	0	0	0.000616794	0	0	0	0	0	0	0	0
N(481)	0	0	0	0	0	0	0	0	0	0	0	0.000616794	0	0	0	0	0	0
S(691)	0	0	0	0	0	0	0	0	0	0	0	0	0.000528681	0	0	0	8.81135e-05	0
T(20)	0	0	0.000528681	0	0	0	0	0	0	8.81135e-05	0	0	0	0	0	0	0	0
T(1027)	0	0	0	0	0	0	0	0	0	0.000616794	0	0	0	0	0	0	0	0
G(485)	0	0.000528681	0	0	0	0	0	0	0	0	0	0	0	0	0	0	0	0
A(1020)	0	0	0	0	0	0	0	0	0	0	0	0	0	0	0.000352454	0	0	0.000176227
L(141)	0	0	0	0	0	0	0	0	0	0	0	0	0.000528681	0	0	0	0	0
G(446)	0	0	0	0	0	0	0	0	0	0	0	0	0	0	0.000176227	0	0	0.000352454
A(67)	0	0	0	0	0	0	0	0	0	0	0	0	0	0	0.00026434	0	0	0.00026434
A(520)	0	0	0	0	0	0	0	0	0	0	0	0	0	0	0.000528681	0	0	0
K(417)	0	0	0	0	0	0	0	0	0	0	0	0	0	0	0	0.000528681	0	0
R(214)	0	0	0	0	0	0	0	0	0	0	0.000352454	0	0	0	0.000176227	0	0	0
S(221)	0	0	0	0	0	0	0	0	0	0	0.000528681	0	0	0	0	0	0	0
L(176)	0	0	0	0	0	0	0	0	0	0	0	0	0.000528681	0	0	0	0	0
K(1191)	0	0.00026434	0.00026434	0	0	0	0	0	0	0	0	0	0	0	0	0	0	0
P(631)	0	0	0	0	0	0	0	0	0	0	0	0	0	0	0.000176227	0.000352454	0	0
T(478)	0	0	0	0	0	0	0	0	0	0	0	0.000528681	0	0	0	0	0	0
D(574)	0	0	0	0	0	0	0	0	0	0	0	0	0	0	0	0	0.000440567	0
S(71)	0	0	0	0	0	0	0	0	0	0	0	0	0.000352454	8.81135e-05	0	0	0	0

## Sheet: South America
	A	R	N	D	C	E	Q	G	H	I	L	K	M	F	P	S	T	W	Y	V
D(614)	0	0	0	0	0	0	0	0.995919	0	0	0	0	0	0	0	0.000262265	0	0	0	0
V(1176)	0	0	0	0	0	0	0	3.27831e-05	0	0	1.63916e-05	0	0	0.859278	0	0	0	0	0	0
E(484)	3.27831e-05	1.63916e-05	0	1.63916e-05	0	0	3.27831e-05	0	0	0	0	0.82684	0	0	0	0	0	0	0	0
N(501)	0	0	0	0	0	0	0	0	0	0	0	0	0	0	0	0	0.000147524	0	0.774583	0
L(18)	0	4.91747e-05	0	0	0	0	0	0	0	0	0	0	0	0.774206	0	1.63916e-05	0	0	0	0
H(655)	0	0	0	0	0	0	0	0	0	0	1.63916e-05	0	0	0	0	0	0	0	0.773796	0
P(26)	0	0	0	0	0	0	0	0	3.27831e-05	0	0.000409789	0	0	0.00352419	0	0.76901	1.63916e-05	0	0	0
T(1027)	0	0	0	0	0	0	0	0	0	0.772452	0	0	0	1.63916e-05	0	0	0	0	0	0.000163916
R(190)	0	0	0	1.63916e-05	0	0	0	0	0	0.000360614	0	6.55662e-05	8.19578e-05	0	0	0.769158	4.91747e-05	0	0	0.000573705
T(20)	0	0	0.76624	0	0	0	0	0	1.63916e-05	0.000262265	0	1.63916e-05	0	0	4.91747e-05	6.55662e-05	0	0	0	0
D(138)	0	0	0	0	8.19578e-05	0	0	0	0.000573705	0	0	0	0	6.55662e-05	0	0	0	0	0.730801	0
K(417)	0.000114741	1.63916e-05	0.000131132	0	0	0	0	0	0	0	0	0	8.19578e-05	0	0	0	0.730637	0	0	0
P(681)	0	0.00676971	0	0	0	0	0	0	0.0682545	0	0.000458964	0	0	0	0	4.91747e-05	1.63916e-05	0	0	0
N(679)	0	0	0	0	0	0	0	0	0	3.27831e-05	0	0.0278657	0	0	0	3.27831e-05	1.63916e-05	0	6.55662e-05	0
Q(675)	0	0.000377006	0	0	0	1.63916e-05	0	0	0.0206698	0	0	3.27831e-05	0	0	4.91747e-05	0	0	0	1.63916e-05	0
L(5)	0	0	0	0	0	0	0	0	0	0	0	0	0	0.0155884	0	0	0	0	0	0
Q(677)	0	0.000344223	0	0	0	0	0	0	0.0102611	0	1.63916e-05	0.000163916	0	0	8.19578e-05	0	0	0	0	0
R(246)	0	0	0	0	0	0	0	0.0103923	0	3.27831e-05	0	3.27831e-05	0	0	0	0	0.000196699	0	0	0
A(845)	0	0	0	1.63916e-05	0	0	0	0	0	0	0	0	0	0	0	0.00986772	0	0	0	0.00031144
G(1167)	0.00904814	0	0	3.27831e-05	0	0	0	0	0	0	0	0	0	0	0	3.27831e-05	0	0	0	0.000803187
L(452)	0	0.00745816	0	0	0	0	0.00222925	0	0	0	0	0	0.000114741	0	0	0	0	0	0	4.91747e-05
T(95)	0.000278657	0	4.91747e-05	0	0	0	0	0	0	0.0085564	0	4.91747e-05	0	0	0	0.000114741	0	0	0	0
E(661)	0	0	0	0.00854	0	0	0	3.27831e-05	0	0	0	0	0	0	0	0	0	0	1.63916e-05	0
Q(414)	0	0.00613044	0	0	0	0	0	0	0	0	0	0	0	0	0	0	0	0	0	0
M(153)	0	3.27831e-05	0	0	0	0.000573705	0	0	0	0.00140967	1.63916e-05	1.63916e-05	0	0	0	8.19578e-05	0.00367171	0	0	6.55662e-05
A(701)	0	0	0	0	0	0	0	0	0	0	0	0	0	0	0	0.000245873	8.19578e-05	0	0	0.00539282
D(253)	0.000245873	0	0.000180307	0	0	1.63916e-05	0	0.00501582	0	0	0	0	0	0	0	8.19578e-05	0	0	4.91747e-05	1.63916e-05
V(1228)	4.91747e-05	0	0	0	0	0	0	0	0	3.27831e-05	0.00480273	0	0	0	0	0	0	0	0	0
G(142)	1.63916e-05	0	1.63916e-05	0.000819578	1.63916e-05	0	0	0	0	0	0	3.27831e-05	0	8.19578e-05	0	0.000196699	0	0	0.000573705	0.00309801
S(704)	0	0	0	0	0	0	0	0	0	0	0.00452407	0	0	0	3.27831e-05	0	1.63916e-05	0	0	0
G(75)	0.000885144	4.91747e-05	0	9.83494e-05	8.19578e-05	0	0	0	0	0	0	4.91747e-05	0	0	0	3.27831e-05	0	0	0	0.00334388
T(778)	1.63916e-05	0	0	0	0	0	0	0	0	0.00439294	0	0	0	0	0	0	0	0	0	0
V(687)	0	0	0	0	0	0	0	0	0	0.000131132	0.0040815	0	0	0	0	0	0	0	0	0
R(346)	0	0	0	0	0	0	0	0	0	0.000114741	0	0.00358975	0	0	0	0.000458964	0	0	0	0
A(879)	0	0	0	0	0	0	0	0	0	0	0	0	0	0	0	0.00378645	0.000131132	0	0	0.000245873
T(19)	3.27831e-05	0.00255708	0	0	0	0	0	0	0	0.00121298	0	0.000344223	0	0	0	0	0	0	0	0
T(470)	1.63916e-05	0	0.00395037	0	0	0	0	0	0	9.83494e-05	0	1.63916e-05	0	0	0	1.63916e-05	0	0	0	0
S(689)	0	0.000508138	0	0	0	0	0	1.63916e-05	0	0.00350779	0	0	0	0	0	0	3.27831e-05	0	0	0
A(222)	0	0	0	0	0	0	0	1.63916e-05	0	0	0	0	0	0	9.83494e-05	0.000278657	0.000147524	1.63916e-05	0	0.00350779
Q(173)	0	0.000114741	0	3.27831e-05	0	0	0	0	0	0	0.000573705	0.00334388	0	0	0	0	0	0	0	0
N(164)	0	0	0	0	0	3.27831e-05	0	0	0	0	0	0.0033111	0	0	0	3.27831e-05	0.000606488	0	3.27831e-05	0
T(76)	0	4.91747e-05	6.55662e-05	0	0	0	0	0	0	0.00385202	0	0	0	0	0	3.27831e-05	0	0	0	0
C(1235)	0	0	0	0	0	0	0	0	0	0	0	0	0	0.00396676	0	0	0	0	0	0
A(1078)	0	0	0	0	0	0	0	0	0	0	0	0	0	0	0	0.00365532	4.91747e-05	0	0	0.000196699
G(1219)	0	0	0	0	0.00283574	0	0	0	0	0	0	0	0	0	0	0	0	0	0	0.000950711
D(950)	0	0	0.00360614	0	0	0	0	0	0.000114741	0	0	0	0	0	0	0	0	0	3.27831e-05	0
T(478)	0	6.55662e-05	0	0	0	0	0	0	0	0.000229482	0	0.00332749	0	0	0	0	0	0	0	0
A(647)	0	0	0	0	0	0	0	1.63916e-05	0	0	0	0	0	0	0	0.00352419	6.55662e-05	0	0	1.63916e-05
T(572)	0	0	6.55662e-05	0	0	0	0	0	0	0.00350779	0	0	0	0	0	1.63916e-05	0	0	0	0
A(653)	0	0	0	0	0	0	0	0	0	0	0	0	0	0	0	0.000114741	0	0	0	0.00344223
A(520)	0	0	0	0	0	0	0	0	0	0	0	0	0	0	0	0.00354058	0	0	0	0
I(720)	0	0	0	0	0	0	0	0	0	0	0	0	0	0	0	0	0	0	0	0.00352419
G(1085)	6.55662e-05	9.83494e-05	0	0	0	0.00322914	0	0	0	0	0	0	0	0	0	0	0	0	0	8.19578e-05
A(262)	0	0	0	8.19578e-05	0	0	0	1.63916e-05	0	0	0	0	0	0	8.19578e-05	0.00301605	3.27831e-05	0	0	4.91747e-05
L(179)	0	0.00198338	0	0	0	0	0	3.27831e-05	0	1.63916e-05	0	0.000573705	0	0.000573705	3.27831e-05	0	0	0	0	0
Q(613)	0	0	0	0	0	0.000114741	0	0	0.00298326	0	1.63916e-05	0	0	0	0	0	0	0	0	0
A(688)	0	0	0	0	0	0	0	4.91747e-05	0	0	0	0	0	0	0	0.000557313	0	0	0	0.00237678
W(152)	0	0.000639271	0	0	0.00052453	0	0	3.27831e-05	0	0	0.00101628	8.19578e-05	0	3.27831e-05	0	0.000606488	0	0	0	0
A(1020)	0	0	0	0	0	0	0	1.63916e-05	0	0	0	0	0	0	0	0.00244234	3.27831e-05	0	0	0.000426181
E(654)	8.19578e-05	0	0	0	0	0	0.00263904	8.19578e-05	0	0	0	3.27831e-05	0	0	0	0	0	0	0	4.91747e-05
T(859)	1.63916e-05	0	0.00199977	0	0	0	0	0	0	0.00083597	0	0	0	0	0	3.27831e-05	0	0	0	0
T(284)	3.27831e-05	0	0	0	0	0	0	0	0	0.00278657	0	0	0	0	0	0	0	0	0	0
S(12)	0	0	0	0	0.000114741	0	0	0	0	0	0	0	0	0.00258987	0	0	0	0	1.63916e-05	0
A(27)	0	0	0	0	0	0	0	0	0	0	3.27831e-05	0	0	0	0	0.000852361	0.000344223	0	0	0.00145885
H(49)	0	0	0	0	0	0	0	0	0	0	3.27831e-05	0	0	0	0	0	0	0	0.00260626	0
V(1264)	3.27831e-05	0	0	0	0	1.63916e-05	0	0	0	0	0.00255708	0	1.63916e-05	1.63916e-05	0	0	0	0	0	0
G(181)	0.000622879	0.000360614	0	0	0	4.91747e-05	0	0	0	0	0	0	0	3.27831e-05	0	0	0	0	0	0.0015572
P(1162)	1.63916e-05	0.000114741	0	0	0	0	1.63916e-05	0	0	0	0.00147524	0	0	0	0	0.000950711	3.27831e-05	0	0	0
F(490)	0	0	0	0	0	0	0	0	0	0	3.27831e-05	0	0	0	0	0.0021309	0	0	0.000360614	1.63916e-05
E(583)	0	0	0	0.00234399	0	0	0.000147524	1.63916e-05	0	0	0	0	0	0	0	0	0	0	0	0
A(672)	0	0	0	0	0	0	0	0	0	0	0	0	0	0	0	1.63916e-05	0.000163916	0	0	0.00226204
G(257)	0	0	0	0.000672054	0	0	0	0	0	0	0	0	0	0	0	0.00168833	0	0	0	4.91747e-05
L(216)	0	1.63916e-05	0	0	0	0	0	0	0	6.55662e-05	0	0	0	0.00221286	0	0	0	0	0	1.63916e-05
L(176)	0	0	0	0	0	0	0	3.27831e-05	0	0	0	0	0	0.00226204	0	0	0	0	0	0
S(640)	0	0	0	0	0	0	0	0	0	0	0	0	0	0.00221286	6.55662e-05	0	0	0	0	0
S(477)	0	0.000245873	0.00183585	0	0	0	0	1.63916e-05	0	0.000147524	0	0	0	0	0	0	0	0	0	0
D(427)	3.27831e-05	0	0.0015572	0	0	0	0	1.63916e-05	0.000229482	0	0	0	0	0	0	0	0	0	0.000360614	1.63916e-05
D(936)	0	0	0.000196699	0	0	0	0	0.000278657	0.000983494	0	0	0	0	0	0	0	0	0	0.00073762	1.63916e-05
A(67)	0	0	0	3.27831e-05	0	0	0	3.27831e-05	0	0	0	0	0	0	3.27831e-05	0.00152442	4.91747e-05	0	0	0.000475355
Y(144)	0	0	3.27831e-05	0	0	0	0	8.19578e-05	3.27831e-05	0	0	0.000573705	0	0	0	0.000754012	0.000655662	0	0	0
R(78)	0	0	0	4.91747e-05	0	0	0	1.63916e-05	0	0	0	0.000180307	0.00145885	0	0	0.000393397	1.63916e-05	0	0	0
D(215)	8.19578e-05	0	0	0	0	0	0	0.000508138	0.000508138	0	0	0	0	0	0	0	0	0	0.000983494	1.63916e-05
A(626)	0	0	0	0	0	0	0	0	0	0	0	0	0	0	0	0.00186864	1.63916e-05	0	0	0.000131132
T(732)	0.000770403	0	0	0	0	0	0	0	0	0.00121298	0	0	0	0	0	0	0	0	0	0
S(254)	0	0	0	0	0	0	0	0	0	0	0	0	0	0.00196699	1.63916e-05	0	0	0	0	0
K(1191)	0	1.63916e-05	0.00188503	0	0	0	0	0	0	0	0	0	0	0	0	0	1.63916e-05	0	0	0
M(1237)	0	0	0	0	0	0	0	0	0	0.00173751	1.63916e-05	0	0	0	0	0	4.91747e-05	0	0	9.83494e-05
S(939)	1.63916e-05	0	0	0	0	0	0	0	0	0	0	0	0	0.00180307	0	0	0	0	4.91747e-05	0
Y(145)	0	0	0.00149163	0	0	0	0	0	0.000180307	0	0	3.27831e-05	0	0	0	1.63916e-05	0	0	0	8.19578e-05
V(1122)	3.27831e-05	0	0	0	0	0	0	0	0	0	0.00165555	0	0.000114741	0	0	0	0	0	0	0
E(1150)	0.000163916	0	0	0.00144246	0	0	1.63916e-05	0	0	0	0	0.000114741	0	0	0	0	0	0	0	0
M(1229)	0	0	0	0	0	0	0	0	0	0.00160637	3.27831e-05	0	0	0	0	0	9.83494e-05	0	0	0
P(1263)	0	0	0	0	0	0	4.91747e-05	0	0	0	0.00154081	0	0	0	0	9.83494e-05	0	0	0	0
T(307)	1.63916e-05	0	0	0	0	0	0	0	0	0.00163916	0	0	0	0	0	0	0	0	0	0
F(565)	0	0	0	0	0	0	0	0	0	0	0.00163916	0	0	0	0	0	0	0	0	0
P(251)	0	0	0	0	0	0	0	0	0.00145885	0	4.91747e-05	0	0	0	0	0.000114741	0	0	0	0
R(21)	0	0	0	0	0	0	0	0	0	0.000803187	0	6.55662e-05	0	0	0	3.27831e-05	0.000704837	0	0	0
E(780)	0.000983494	0	0	6.55662e-05	0	0	0.000442572	3.27831e-05	0	0	0	4.91747e-05	0	0	0	0	0	0	0	0
Q(23)	0	0.00052453	0	0	0	0	0	0	0	0	6.55662e-05	0.000917927	0	0	3.27831e-05	0	0	0	0	0
A(684)	0	0	0	0	0	0	0	0	0	0	0	0	0	0	0	0.000147524	9.83494e-05	0	0	0.00129493
