# Supplementary material for: Mutations in SARS-CoV-2 structural proteins: a global analysis
Source: Virol J. 2022 Dec 18;19:220. doi: 10.1186/s12985-022-01951-7 (PMC9759450; doi:10.1186/s12985-022-01951-7)
Supplement: Supplementary file 9 — Additional file 9: PPI network between structural proteins of SARS-CoV-2 and the human proteins [file 12985_2022_1951_MOESM9_ESM.csv]

#node1	node2
N	CSNK2A2
N	CSNK2B
N	DDX21
N	FAM98A
N	G3BP1
N	G3BP2
N	LARP1
N	MOV10
N	PABPC1
N	PABPC4
N	RBM28
N	RPL36
N	RRP9
N	SNIP1
N	UPF1
M	AAR2
M	AASS
M	ACADM
M	AKAP8L
M	ANO6
M	ATP1B1
M	ATP6V1A
M	BZW2
M	COQ8B
M	ETFA
M	FAM8A1
M	FASTKD5
M	GGCX
M	INTS4
M	PITRM1
M	PMPCA
M	PMPCB
M	PSMD8
M	REEP5
M	REEP6
M	RTN4
M	SAAL1
M	SLC25A21
M	SLC30A7
M	SLC30A9
M	STOM
M	TARS2
M	TUBGCP2
M	TUBGCP3
M	YIF1A
E	AP3B1
E	BRD2
E	BRD4
E	CWC27
E	SLC44A2
E	ZC3H18
S	GOLGA7
S	ZDHHC5
AASS	SLC25A21
ACADM	ETFA
AKAP8L	ZC3H18
ATP1B1	ATP6V1A
ATP6V1A	STOM
ATP6V1A	ATP1B1
BRD2	CSNK2A2
BRD2	BRD4
BRD2	CSNK2B
BRD4	DDX21
BRD4	BRD2
BRD4	ZC3H18
CSNK2A2	ZC3H18
CSNK2A2	BRD2
CSNK2A2	CSNK2B
CSNK2B	CSNK2A2
CSNK2B	BRD2
CWC27	SNIP1
DDX21	RBM28
DDX21	RRP9
DDX21	BRD4
DDX21	PABPC1
DDX21	UPF1
ETFA	PMPCB
ETFA	ACADM
FAM98A	G3BP1
G3BP1	FAM98A
G3BP1	PABPC1
G3BP1	LARP1
G3BP1	G3BP2
G3BP1	PABPC4
G3BP1	MOV10
G3BP1	UPF1
G3BP2	PABPC1
G3BP2	MOV10
G3BP2	PABPC4
G3BP2	G3BP1
GOLGA7	ZDHHC5
GOLGA7	TUBGCP2
LARP1	PABPC1
LARP1	MOV10
LARP1	G3BP1
LARP1	PABPC4
MOV10	PABPC1
MOV10	LARP1
MOV10	G3BP2
MOV10	PABPC4
MOV10	G3BP1
MOV10	UPF1
PABPC1	DDX21
PABPC1	RPL36
PABPC1	MOV10
PABPC1	G3BP2
PABPC1	LARP1
PABPC1	G3BP1
PABPC1	UPF1
PABPC4	LARP1
PABPC4	G3BP2
PABPC4	MOV10
PABPC4	UPF1
PABPC4	G3BP1
PITRM1	PMPCB
PITRM1	PMPCA
PMPCA	PMPCB
PMPCA	PITRM1
PMPCB	ETFA
PMPCB	PITRM1
PMPCB	PMPCA
RBM28	DDX21
RBM28	RRP9
REEP5	REEP6
REEP5	RTN4
REEP5	YIF1A
REEP6	REEP5
REEP6	RTN4
RPL36	PABPC1
RRP9	RBM28
RRP9	DDX21
RTN4	REEP6
RTN4	REEP5
SLC25A21	AASS
SLC30A7	SLC30A9
SLC30A9	SLC30A7
SNIP1	CWC27
STOM	ATP6V1A
TUBGCP2	TUBGCP3
TUBGCP2	GOLGA7
TUBGCP3	TUBGCP2
UPF1	PABPC1
UPF1	DDX21
UPF1	PABPC4
UPF1	G3BP1
UPF1	MOV10
UPF1	ZC3H18
YIF1A	REEP5
ZC3H18	CSNK2A2
ZC3H18	BRD4
ZC3H18	AKAP8L
ZC3H18	UPF1
ZDHHC5	GOLGA7
