# Supplementary material for: Mutations in SARS-CoV-2 structural proteins: a global analysis
Source: Virol J. 2022 Dec 18;19:220. doi: 10.1186/s12985-022-01951-7 (PMC9759450; doi:10.1186/s12985-022-01951-7)
Supplement: Supplementary file 10 — Additional file 10: The node ranking analysis of the related human genes with the structural proteins of SARS-CoV-2 [file 12985_2022_1951_MOESM10_ESM.csv]

Top 57 in network New%20Microsoft%20Excel%20Worksheet.csv ranked by MCC method
Rank	Name	Score
1	N	163.0
2	G3BP1	146.0
3	MOV10	144.0
4	PABPC1	80.0
5	PABPC4	72.0
6	UPF1	55.0
7	G3BP2	48.0
7	LARP1	48.0
9	M	40.0
10	DDX21	13.0
11	PMPCB	8.0
11	REEP5	8.0
13	E	7.0
14	PITRM1	6.0
14	PMPCA	6.0
14	REEP6	6.0
14	RTN4	6.0
14	RBM28	6.0
14	RRP9	6.0
20	ZC3H18	5.0
20	CSNK2A2	5.0
20	BRD4	5.0
23	ATP6V1A	4.0
23	ETFA	4.0
23	CSNK2B	4.0
23	BRD2	4.0
27	GOLGA7	3.0
27	TUBGCP2	3.0
29	S	2.0
29	ATP1B1	2.0
29	ZDHHC5	2.0
29	FAM98A	2.0
29	SLC25A21	2.0
29	SLC30A7	2.0
29	SLC30A9	2.0
29	STOM	2.0
29	RPL36	2.0
29	TUBGCP3	2.0
29	YIF1A	2.0
29	SNIP1	2.0
29	AASS	2.0
29	CWC27	2.0
29	ACADM	2.0
29	AKAP8L	2.0
45	ANO6	1.0
45	BZW2	1.0
45	COQ8B	1.0
45	FAM8A1	1.0
45	FASTKD5	1.0
45	GGCX	1.0
45	INTS4	1.0
45	PSMD8	1.0
45	SAAL1	1.0
45	TARS2	1.0
45	AP3B1	1.0
45	AAR2	1.0
45	SLC44A2	1.0
